# Supplementary material for: The phospho-ferrozine assay: a tool to study bacterial redox-active metabolites produced at the plant root
Source: Appl Environ Microbiol. 2024 Dec 17;91(1):e02194-24. doi: 10.1128/aem.02194-24 (PMC11784245; doi:10.1128/aem.02194-24)
Supplement: Table S1 — Soil isolate strains. [file aem.02194-24-s0002.xlsx]

## Sheet: S1A. Harvard Forest Isolates
Supplementary Table 1A. List of soil isolates obtained from Brachyelytrum aristosum in Harvard Forest.
Blank cells = Not identified
Unidentified = Failed to PCR amplify or no significant similarity found by BLAST search
Colony PCR was performed on plants 1, 2 and 3 and all postive hits identified from the phospho-ferrozine screen.
Soil Isolate	Genus	Phylum	Closest Blast Hit	% Identity
Harvard Forest Plant 1-01	Unidentified
Harvard Forest Plant 1-02	Unidentified
Harvard Forest Plant 1-03	Lysinibacillus	Firmicutes	Lysinibacillus pakistanensis	99.89
Harvard Forest Plant 1-04	Kitasatospora	Actinobacteria	Kitasatospora kifunensis	99.49
Harvard Forest Plant 1-05	Streptomyces	Actinobacteria	Streptomyces paludis	99.11
Harvard Forest Plant 1-06	Pseudomonas	Proteobacteria	Pseudomonas lini	99.51
Harvard Forest Plant 1-07	Lysinibacillus	Firmicutes	Lysinibacillus pakistanensis	98.42
Harvard Forest Plant 1-08	Chromobacterium	Proteobacteria	Chromobacterium piscinae	98.5
Harvard Forest Plant 1-09	Paraburkholderia	Proteobacteria	Paraburkholderia nemoris	99.78
Harvard Forest Plant 1-10	Staphylococcus	Firmicutes	Staphylococcus hominis	99.22
Harvard Forest Plant 1-11	Lysinibacillus	Firmicutes	Lysinibacillus pakistanensis	98.79
Harvard Forest Plant 1-12	Bacillus	Firmicutes	Bacillus mycoides	99.34
Harvard Forest Plant 1-13	Streptomyces	Actinobacteria	Streptomyces pulveraceus	99.43
Harvard Forest Plant 1-14	Paenibacillus	Firmicutes	Paenibacillus odorifer	98.43
Harvard Forest Plant 1-15	Pandoraea	Proteobacteria	Pandoraea norimbergensis	99.75
Harvard Forest Plant 1-16	Unidentified
Harvard Forest Plant 1-17	Pseudomonas	Proteobacteria	Pseudomonas vancouverensis	100
Harvard Forest Plant 1-18	Pseudomonas	Proteobacteria	Pseudomonas vancouverensis	99.88
Harvard Forest Plant 1-19	Paenibacillus	Firmicutes	Paenibacillus tundrae	100
Harvard Forest Plant 1-20	Bacillus	Firmicutes	Bacillus proteolyticus	99.63
Harvard Forest Plant 1-21	Pseudomonas	Proteobacteria	Pseudomonas rhodesiae	99.39
Harvard Forest Plant 1-22	Pseudomonas	Proteobacteria	Pseudomonas germanica	99.75
Harvard Forest Plant 1-23	Serratia	Proteobacteria	Serratia marcescens	100
Harvard Forest Plant 1-24	Pseudomonas	Proteobacteria	Pseudomonas rhodesiae	99.36
Harvard Forest Plant 1-25	Serratia	Proteobacteria	Serratia marcescens	99.75
Harvard Forest Plant 1-26	Pseudomonas	Proteobacteria	Pseudomonas vancouverensis	99.88
Harvard Forest Plant 1-27	Pseudomonas	Proteobacteria	Pseudomonas baetica	99.75
Harvard Forest Plant 1-28	Serratia	Proteobacteria	Serratia marcescens	99.88
Harvard Forest Plant 1-29	Pseudomonas	Proteobacteria	Pseudomonas rhodesiae	98.91
Harvard Forest Plant 1-30	Pseudomonas	Proteobacteria	Pseudomonas baetica	97.27
Harvard Forest Plant 2-01	Lysinibacillus	Firmicutes	Lysinibacillus pakistanensis	99.14
Harvard Forest Plant 2-02	Paenibacillus	Firmicutes	Paenibacillus herberti	99.37
Harvard Forest Plant 2-03	Collimonas	Proteobacteria	Collimonas pratensis	99.24
Harvard Forest Plant 2-04	Paenibacillus	Firmicutes	Paenibacillus mobilis	98.85
Harvard Forest Plant 2-05	Kitasatospora	Actinobacteria	Kitasatospora kifunensis	99.88
Harvard Forest Plant 2-06	Unidentified
Harvard Forest Plant 2-07	Paenibacillus	Firmicutes	Paenibacillus tundrae	100
Harvard Forest Plant 2-08	Kitasatospora	Actinobacteria	Kitasatospora aureofaciens	77.98
Harvard Forest Plant 2-09	Chromobacterium	Proteobacteria	Chromobacterium piscinae	98.65
Harvard Forest Plant 2-10	Bacillus	Firmicutes	Bacillus mycoides	100
Harvard Forest Plant 2-11	Paraburkholderia	Proteobacteria	Paraburkholderia nemoris	99.75
Harvard Forest Plant 2-12	Lysinibacillus	Firmicutes	Lysinibacillus pakistanensis	99.1
Harvard Forest Plant 2-13	Paraburkholderia	Proteobacteria	Paraburkholderia phenazinium	99.19
Harvard Forest Plant 2-14	Lysinibacillus	Firmicutes	Lysinibacillus pakistanensis	99.12
Harvard Forest Plant 2-15	Pedobacter	Bacteroidetes	Pedobacter cryoconitis	99.33
Harvard Forest Plant 2-16	Paraburkholderia	Proteobacteria	Paraburkholderia nemoris	99.66
Harvard Forest Plant 2-17	Paraburkholderia	Proteobacteria	Paraburkholderia phytofirmans	99.33
Harvard Forest Plant 2-18	Lysinibacillus	Firmicutes	Lysinibacillus pakistanensis	99.12
Harvard Forest Plant 2-19	Paenibacillus	Firmicutes	Paenibacillus herberti	99.23
Harvard Forest Plant 2-20	Bacillus	Firmicutes	Bacillus mycoides	99.56
Harvard Forest Plant 2-21	Pseudomonas	Proteobacteria	Pseudomonas protegens	99.78
Harvard Forest Plant 2-22	Chryseobacterium	Bacteroidetes	Chryseobacterium polytrichastri	99.43
Harvard Forest Plant 2-23	Pseudomonas	Proteobacteria	Pseudomonas baetica	99.78
Harvard Forest Plant 2-24	Pseudomonas	Proteobacteria	Pseudomonas fuscovaginae	99.33
Harvard Forest Plant 2-25	Pseudomonas	Proteobacteria	Pseudomonas lini	99.55
Harvard Forest Plant 2-26	Pseudomonas	Proteobacteria	Pseudomonas rhodesiae	99.44
Harvard Forest Plant 2-27	Pantoea	Proteobacteria	Pantoea endophytica	99.33
Harvard Forest Plant 2-28	Pseudomonas	Proteobacteria	Pseudomonas rhodesiae	99.22
Harvard Forest Plant 2-29	Pseudomonas	Proteobacteria	Pseudomonas protegens	100
Harvard Forest Plant 2-30	Pseudomonas	Proteobacteria	Pseudomonas rhodesiae	99.33
Harvard Forest Plant 3-01	Streptomyces	Actinobacteria	Streptomyces lactacystinicus	88.18
Harvard Forest Plant 3-02	Kitasatospora	Actinobacteria	Kitasatospora kifunensis	99.55
Harvard Forest Plant 3-03	Kitasatospora	Actinobacteria	Kitasatospora kifunensis	100
Harvard Forest Plant 3-04	Collimonas	Proteobacteria	Collimonas pratensis	99.11
Harvard Forest Plant 3-05	Paraburkholderia	Proteobacteria	Paraburkholderia nemoris	99.44
Harvard Forest Plant 3-06	Unidentified
Harvard Forest Plant 3-07	Paraburkholderia	Proteobacteria	Paraburkholderia hospita	98.77
Harvard Forest Plant 3-08	Pseudomonas	Proteobacteria	Pseudomonas tolaasii	99.44
Harvard Forest Plant 3-09	Paraburkholderia	Proteobacteria	Paraburkholderia nemoris	99.78
Harvard Forest Plant 3-10	Unidentified
Harvard Forest Plant 3-11	Pseudomonas	Proteobacteria	Pseudomonas germanica	97.65
Harvard Forest Plant 3-12	Paenibacillus	Firmicutes	Paenibacillus tundrae	99.56
Harvard Forest Plant 3-13	Paenibacillus	Firmicutes	Paenibacillus pabuli	99.34
Harvard Forest Plant 3-14	Collimonas	Proteobacteria	Collimonas pratensis	99.11
Harvard Forest Plant 3-15	Unidentified
Harvard Forest Plant 3-16	Bacillus	Firmicutes	Bacillus mycoides	100
Harvard Forest Plant 3-17	Rhodococcus	Actinobacteria	Rhodococcus qingshengii	99.77
Harvard Forest Plant 3-18	Paenibacillus	Firmicutes	Paenibacillus pabuli	100
Harvard Forest Plant 3-19	Bacillus	Firmicutes	Bacillus mycoides	99.67
Harvard Forest Plant 3-20	Bacillus	Firmicutes	Bacillus proteolyticus	99.88
Harvard Forest Plant 3-21	Chryseobacterium	Bacteroidetes	Chryseobacterium paridis	99.43
Harvard Forest Plant 3-22	Pantoea	Proteobacteria	Pantoea endophytica	99.22
Harvard Forest Plant 3-23	Unidentified
Harvard Forest Plant 3-24	Pseudomonas	Proteobacteria	Pseudomonas baetica	99.78
Harvard Forest Plant 3-25	Pseudomonas	Proteobacteria	Pseudomonas yamanorum	99.78
Harvard Forest Plant 3-26	Pantoea	Proteobacteria	Pantoea endophytica	99.55
Harvard Forest Plant 3-27	Pantoea	Proteobacteria	Pantoea endophytica	89.32
Harvard Forest Plant 3-28	Pantoea	Proteobacteria	Pantoea endophytica	99.33
Harvard Forest Plant 3-29	Paenibacillus	Firmicutes	Paenibacillus tundrae	99.34
Harvard Forest Plant 3-30	Pseudomonas	Proteobacteria	Pseudomonas hunanensis	99.89
Harvard Forest Plant 4-01
Harvard Forest Plant 4-02	Unidentified
Harvard Forest Plant 4-03
Harvard Forest Plant 4-04
Harvard Forest Plant 4-05
Harvard Forest Plant 4-06	Bacillus	Firmicutes	Bacillus mycoides	99.89
Harvard Forest Plant 4-07
Harvard Forest Plant 4-08
Harvard Forest Plant 4-09	Paraburkholderia	Proteobacteria	Paraburkholderia nemoris	99.89
Harvard Forest Plant 4-10
Harvard Forest Plant 4-11
Harvard Forest Plant 4-12	Unidentified
Harvard Forest Plant 4-13	Pseudomonas	Proteobacteria	Pseudomonas glycinis	99.78
Harvard Forest Plant 4-14
Harvard Forest Plant 4-15
Harvard Forest Plant 4-16	Paraburkholderia	Proteobacteria	Paraburkholderia nemoris	99.89
Harvard Forest Plant 4-17
Harvard Forest Plant 4-18
Harvard Forest Plant 4-19	Stenotrophomonas	Proteobacteria	Stenotrophomonas cyclobalanopsidis	95.36
Harvard Forest Plant 4-20
Harvard Forest Plant 4-21	Unidentified
Harvard Forest Plant 4-22
Harvard Forest Plant 4-23
Harvard Forest Plant 4-24	Stenotrophomonas	Proteobacteria	Stenotrophomonas cyclobalanopsidis	85.9
Harvard Forest Plant 4-25
Harvard Forest Plant 4-26
Harvard Forest Plant 4-27
Harvard Forest Plant 4-28
Harvard Forest Plant 4-29	Unidentified
Harvard Forest Plant 4-30
Harvard Forest Plant 5-01	Pseudomonas	Proteobacteria	Pseudomonas hydrolytica	96.85
Harvard Forest Plant 5-02
Harvard Forest Plant 5-03
Harvard Forest Plant 5-04
Harvard Forest Plant 5-05
Harvard Forest Plant 5-06
Harvard Forest Plant 5-07
Harvard Forest Plant 5-08
Harvard Forest Plant 5-09
Harvard Forest Plant 5-10
Harvard Forest Plant 5-11
Harvard Forest Plant 5-12
Harvard Forest Plant 5-13
Harvard Forest Plant 5-14
Harvard Forest Plant 5-15
Harvard Forest Plant 5-16
Harvard Forest Plant 5-17
Harvard Forest Plant 5-18
Harvard Forest Plant 5-19
Harvard Forest Plant 5-20
Harvard Forest Plant 5-21
Harvard Forest Plant 5-22
Harvard Forest Plant 5-23
Harvard Forest Plant 5-24	Unidentified
Harvard Forest Plant 5-25
Harvard Forest Plant 5-26	Unidentified
Harvard Forest Plant 5-27
Harvard Forest Plant 5-28
Harvard Forest Plant 5-29
Harvard Forest Plant 5-30	Unidentified

## Sheet: S1B. Konza Prairie Isolates
Supplementary Table 1B. List of soil isolates obtained from Panicum virgatum in Konza Prairie.
Blank cells = Not identified
Unidentified = Failed to PCR amplify or no significant similarity found by BLAST search
Colony PCR was performed on plants 1, 2 and 3 and all postive hits identified from the phospho-ferrozine screen.
Soil Isolate	Genus	Phylum	Closest Blast Hit	% Identity
Konza Prairie Plant 1-01	Pseudomonas	Proteobacteria	Pseudomonas glycinae	99.85
Konza Prairie Plant 1-02	Pseudomonas	Proteobacteria	Pseudomonas glycinae	99.77
Konza Prairie Plant 1-03	Neobacillus	Firmicutes	Neobacillus drentensis	90.48
Konza Prairie Plant 1-04	Peribacillus	Firmicutes	Peribacillus frigoritolerans	99.32
Konza Prairie Plant 1-05	Pseudomonas	Proteobacteria	Pseudomonas chlororaphis subsp. aureofaciens	99.66
Konza Prairie Plant 1-06	Peribacillus	Firmicutes	Peribacillus frigoritolerans	99.32
Konza Prairie Plant 1-07	Streptomyces	Actinobacteria	Streptomyces spororaveus	99.77
Konza Prairie Plant 1-08	Pseudomonas	Proteobacteria	Pseudomonas chlororaphis subsp. Aureofaciens	99.88
Konza Prairie Plant 1-09	Unidentified
Konza Prairie Plant 1-10	Pseudomonas	Proteobacteria	Pseudomonas amygdali	86
Konza Prairie Plant 1-11	Roseateles	Proteobacteria	Roseateles noduli	99.76
Konza Prairie Plant 1-12	Pseudomonas	Proteobacteria	Pseudomonas glycinae	99.88
Konza Prairie Plant 1-13	Pseudomonas	Proteobacteria	Pseudomonas glycinae	99.88
Konza Prairie Plant 1-14	Pseudomonas	Proteobacteria	Pseudomonas glycinae	99.88
Konza Prairie Plant 1-15	Streptomyces	Actinobacteria	Streptomyces katrae	98.71
Konza Prairie Plant 1-16	Peribacillus	Firmicutes	Peribacillus simplex	100
Konza Prairie Plant 1-17	Bacillus	Firmicutes	Bacillus toyonensis	88.31
Konza Prairie Plant 1-18	Streptomyces	Actinobacteria	Streptomyces abikoensis	99.43
Konza Prairie Plant 1-19	Peribacillus	Firmicutes	Peribacillus simplex	100
Konza Prairie Plant 1-20	Pseudomonas	Proteobacteria	Pseudomonas lini	98.77
Konza Prairie Plant 1-21	Pseudomonas	Proteobacteria	Pseudomonas frederiksbergensis	94.59
Konza Prairie Plant 1-22	Pseudomonas	Proteobacteria	Pseudomonas lini	97.99
Konza Prairie Plant 1-23	Pseudomonas	Proteobacteria	Pseudomonas brassicacearum	100
Konza Prairie Plant 1-24	Paenarthrobacter	Actinobacteria	Paenarthrobacter nitroguajacolicus	100
Konza Prairie Plant 1-25	Bacillus	Firmicutes	Bacillus tropicus	99.26
Konza Prairie Plant 1-26	Pseudomonas	Proteobacteria	Pseudomonas chlororaphis subsp. Aureofaciens	99.78
Konza Prairie Plant 1-27	Pseudomonas	Proteobacteria	Pseudomonas lini	98.87
Konza Prairie Plant 1-28	Pseudomonas	Proteobacteria	Pseudomonas lini	99.67
Konza Prairie Plant 1-29	Unidentified
Konza Prairie Plant 1-30	Pseudomonas	Proteobacteria	Pseudomonas lini	88.28
Konza Prairie Plant 2-01	Stenotrophomonas	Proteobacteria	Stenotrophomonas pavanii	99.39
Konza Prairie Plant 2-02	Pantoea	Proteobacteria	Pantoea ananatis	98.84
Konza Prairie Plant 2-03	Peribacillus	Firmicutes	Peribacillus frigoritolerans	100
Konza Prairie Plant 2-04	Pseudomonas	Proteobacteria	Pseudomonas silesiensis	99.54
Konza Prairie Plant 2-05	Pseudomonas	Proteobacteria	Pseudomonas chlororaphis subsp. Aurantiaca	100
Konza Prairie Plant 2-06	Peribacillus	Firmicutes	Peribacillus frigoritolerans	100
Konza Prairie Plant 2-07	Streptomyces	Actinobacteria	Streptomyces abikoensis	99.55
Konza Prairie Plant 2-08	Arthrobacter	Actinobacteria	Arthrobacter pascens	99.53
Konza Prairie Plant 2-09	Chryseobacterium	Bacteroidetes	Chryseobacterium soldanellicola	99.75
Konza Prairie Plant 2-10	Pseudomonas	Proteobacteria	Pseudomonas chlororaphis subsp. Aurantiaca	100
Konza Prairie Plant 2-11	Pseudomonas	Proteobacteria	Pseudomonas chlororaphis subsp. Aurantiaca	100
Konza Prairie Plant 2-12	Arthrobacter	Actinobacteria	Arthrobacter ginsengisoli	99.76
Konza Prairie Plant 2-13	Pseudomonas	Proteobacteria	Pseudomonas lini	99.65
Konza Prairie Plant 2-14	Bacillus	Firmicutes	Bacillus proteolyticus	99.88
Konza Prairie Plant 2-15	Peribacillus	Firmicutes	Peribacillus frigoritolerans	100
Konza Prairie Plant 2-16	Peribacillus	Firmicutes	Peribacillus frigoritolerans	100
Konza Prairie Plant 2-17	Gottfriedia	Firmicutes	Gottfriedia acidiceleris	96.08
Konza Prairie Plant 2-18	Paenarthrobacter	Actinobacteria	Paenarthrobacter nitroguajacolicus	99.21
Konza Prairie Plant 2-19	Unidentified
Konza Prairie Plant 2-20	Peribacillus	Firmicutes	Peribacillus simplex	99.78
Konza Prairie Plant 2-21	Pseudomonas	Proteobacteria	Pseudomonas frederiksbergensis	99.55
Konza Prairie Plant 2-22	Pseudomonas	Proteobacteria	Pseudomonas silesiensis	99.44
Konza Prairie Plant 2-23	Pantoea	Proteobacteria	Pantoea ananatis	99.11
Konza Prairie Plant 2-24	Pseudomonas	Proteobacteria	Pseudomonas chlororaphis subsp. Aurantiaca	99.89
Konza Prairie Plant 2-25	Pseudomonas	Proteobacteria	Pseudomonas chlororaphis subsp. Aurantiaca	100
Konza Prairie Plant 2-26	Pseudomonas	Proteobacteria	Pseudomonas lini	99.66
Konza Prairie Plant 2-27	Pantoea	Proteobacteria	Pantoea ananatis	99
Konza Prairie Plant 2-28	Bacillus	Firmicutes	Bacillus proteolyticus	99.67
Konza Prairie Plant 2-29	Unidentified
Konza Prairie Plant 2-30	Unidentified
Konza Prairie Plant 3-01	Gottfriedia	Firmicutes	Gottfriedia solisilvae	99.45
Konza Prairie Plant 3-02	Peribacillus	Firmicutes	Peribacillus frigoritolerans	95.84
Konza Prairie Plant 3-03	Pseudomonas	Proteobacteria	Pseudomonas frederiksbergensis	99.44
Konza Prairie Plant 3-04	Streptomyces	Actinobacteria	Streptomyces spororaveus	99.66
Konza Prairie Plant 3-05	Streptomyces	Actinobacteria	Streptomyces abikoensis	98.98
Konza Prairie Plant 3-06	Streptomyces	Actinobacteria	Streptomyces abikoensis	99.55
Konza Prairie Plant 3-07	Pseudomonas	Proteobacteria	Pseudomonas lini	99.78
Konza Prairie Plant 3-08	Unidentified
Konza Prairie Plant 3-09	Unidentified
Konza Prairie Plant 3-10	Paenarthrobacter	Actinobacteria	Paenarthrobacter nitroguajacolicus	98.7
Konza Prairie Plant 3-11	Peribacillus	Firmicutes	Peribacillus simplex	94.81
Konza Prairie Plant 3-12	Bacillus	Firmicutes	Bacillus tropicus	99.78
Konza Prairie Plant 3-13	Pseudomonas	Proteobacteria	Pseudomonas frederiksbergensis	99.33
Konza Prairie Plant 3-14	Paenarthrobacter	Actinobacteria	Paenarthrobacter nitroguajacolicus	99.77
Konza Prairie Plant 3-15	Bacillus	Firmicutes	Bacillus proteolyticus	99.45
Konza Prairie Plant 3-16	Cupriavidus	Proteobacteria	Cupriavidus lacunae	97.43
Konza Prairie Plant 3-17	Bacillus	Firmicutes	Bacillus tropicus	99.67
Konza Prairie Plant 3-18	Bacillus	Firmicutes	Bacillus hominis	97.5
Konza Prairie Plant 3-19	Peribacillus	Firmicutes	Peribacillus frigoritolerans	99.34
Konza Prairie Plant 3-20	Pseudomonas	Proteobacteria	Pseudomonas frederiksbergensis	99.44
Konza Prairie Plant 3-21	Bacillus	Firmicutes	Bacillus proteolyticus	99.23
Konza Prairie Plant 3-22	Chryseobacterium	Bacteroidetes	Chryseobacterium lathyri	97.87
Konza Prairie Plant 3-24	Unidentified
Konza Prairie Plant 3-25	Pseudomonas	Proteobacteria	Pseudomonas frederiksbergensis	99.44
Konza Prairie Plant 3-26	Unidentified
Konza Prairie Plant 3-27	Peribacillus	Firmicutes	Peribacillus frigoritolerans	99.67
Konza Prairie Plant 3-28	Bacillus	Firmicutes	Bacillus proteolyticus	97.59
Konza Prairie Plant 3-29	Shigella	Proteobacteria	Shigella dysenteriae	99.22
Konza Prairie Plant 3-30	Bacillus	Firmicutes	Bacillus tropicus	99.45
Konza Prairie Plant 4-01	Paenarthrobacter	Actinobacteria	Paenarthrobacter nicotinovorans	99.21
Konza Prairie Plant 4-02	Staphylococcus	Firmicutes	Staphylococcus epidermidis	99.78
Konza Prairie Plant 4-03	Streptomyces	Actinobacteria	Streptomyces abikoensis	99.89
Konza Prairie Plant 4-04	Pseudomonas	Proteobacteria	Pseudomonas lini	99.55
Konza Prairie Plant 4-05	Pseudomonas	Proteobacteria	Pseudomonas chlororaphis subsp. aurantiaca	100
Konza Prairie Plant 4-06	Bacillus	Firmicutes	Bacillus zanthoxyli	99.56
Konza Prairie Plant 4-07	Streptomyces	Actinobacteria	Streptomyces spororaveus	99.55
Konza Prairie Plant 4-08	Peribacillus	Firmicutes	Peribacillus frigoritolerans	99.56
Konza Prairie Plant 4-09	Streptomyces	Actinobacteria	Streptomyces abikoensis	99.55
Konza Prairie Plant 4-10	Pseudomonas	Proteobacteria	Pseudomonas silesiensis	99.67
Konza Prairie Plant 4-11
Konza Prairie Plant 4-12	Paenarthrobacter	Actinobacteria	Paenarthrobacter nitroguajacolicus	99.62
Konza Prairie Plant 4-13	Peribacillus	Firmicutes	Peribacillus frigoritolerans	99.67
Konza Prairie Plant 4-14	Paenarthrobacter	Actinobacteria	Paenarthrobacter nitroguajacolicus	99.77
Konza Prairie Plant 4-15
Konza Prairie Plant 4-16	Arthrobacter	Actinobacteria	Arthrobacter oryzae	99.09
Konza Prairie Plant 4-17
Konza Prairie Plant 4-18
Konza Prairie Plant 4-19
Konza Prairie Plant 4-20
Konza Prairie Plant 4-21
Konza Prairie Plant 4-22
Konza Prairie Plant 4-23
Konza Prairie Plant 4-24
Konza Prairie Plant 4-25
Konza Prairie Plant 4-26
Konza Prairie Plant 4-27
Konza Prairie Plant 4-28
Konza Prairie Plant 4-29
Konza Prairie Plant 4-30
Konza Prairie Plant 5-01
Konza Prairie Plant 5-02
Konza Prairie Plant 5-03	Unidentified
Konza Prairie Plant 5-04
Konza Prairie Plant 5-05	Paenarthrobacter	Actinobacteria	Paenarthrobacter nicotinovorans	99.77
Konza Prairie Plant 5-06	Unidentified
Konza Prairie Plant 5-07
Konza Prairie Plant 5-08
Konza Prairie Plant 5-09
Konza Prairie Plant 5-10
Konza Prairie Plant 5-11
Konza Prairie Plant 5-12
Konza Prairie Plant 5-13
Konza Prairie Plant 5-14
Konza Prairie Plant 5-15
Konza Prairie Plant 5-16
Konza Prairie Plant 5-17	Cupriavidus	Proteobacteria	Cupriavidus lacunae	99.66
Konza Prairie Plant 5-18	Paenarthrobacter	Actinobacteria	Paenarthrobacter nitroguajacolicus	99.54
Konza Prairie Plant 5-19
Konza Prairie Plant 5-20
Konza Prairie Plant 5-21
Konza Prairie Plant 5-22
Konza Prairie Plant 5-23
Konza Prairie Plant 5-24
Konza Prairie Plant 5-25
Konza Prairie Plant 5-26
Konza Prairie Plant 5-27	Unidentified
Konza Prairie Plant 5-28
Konza Prairie Plant 5-29
Konza Prairie Plant 5-30

## Sheet: S1C. Santa Rita Isolates
Supplementary Table 1C. List of soil isolates obtained from Digitaria californica in the Santa Rita Experimental Range.
Blank cells = Not identified
Unidentified = Failed to PCR amplify or no significant similarity found by BLAST search
Colony PCR was performed on plants 1, 4 and 5 and all postive hits identified from the phospho-ferrozine screen.
Soil Isolate	Genus	Phylum	Closest Blast Hit	% Identity
Santa Rita Plant 1-01	Micrococcus	Actinobacteria	Micrococcus antarcticus	98.25
Santa Rita Plant 1-03	Pseudomonas	Proteobacteria	Pseudomonas uvaldensis	91.43
Santa Rita Plant 1-04	Pseudomonas	Proteobacteria	Pseudomonas quercus	90.66
Santa Rita Plant 1-05	Streptomyces	Actinobacteria	Streptomyces globosus	84.87
Santa Rita Plant 1-06	Pseudomonas	Proteobacteria	Pseudomonas uvaldensis	87.2
Santa Rita Plant 1-07	Pseudomonas	Proteobacteria	Pseudomonas glycinis	98.48
Santa Rita Plant 1-08	Rhizobium	Proteobacteria	Rhizobium smilacinae	99.17
Santa Rita Plant 1-09	Pseudomonas	Proteobacteria	Pseudomonas uvaldensis	94.41
Santa Rita Plant 1-10	Dyadobacter	Bacteroidetes	Dyadobacter terricola	90.53
Santa Rita Plant 1-12	Pseudomonas	Proteobacteria	Pseudomonas khazarica	95
Santa Rita Plant 1-13	Pseudomonas	Proteobacteria	Pseudomonas jilinensis	90.83
Santa Rita Plant 1-14	Curtobacterium	Actinobacteria	Curtobacterium herbarum	92.44
Santa Rita Plant 1-15	Pseudomonas	Proteobacteria	Pseudomonas uvaldensis	93.83
Santa Rita Plant 1-17	Pseudomonas	Proteobacteria	Pseudomonas uvaldensis	95
Santa Rita Plant 1-18	Agrobacterium	Proteobacteria	Agrobacterium leguminum	100
Santa Rita Plant 1-19	Bacillus	Firmicutes	Bacillus stercoris	80.99
Santa Rita Plant 1-20	Pseudomonas	Proteobacteria	Pseudomonas uvaldensis	97.67
Santa Rita Plant 1-21	Pseudomonas	Proteobacteria	Pseudomonas uvaldensis	95.47
Santa Rita Plant 1-22	Pseudomonas	Proteobacteria	Pseudomonas germanica	96.09
Santa Rita Plant 1-23	Pseudoduganella	Proteobacteria	Pseudoduganella albidiflava	96.64
Santa Rita Plant 1-24	Streptomyces	Actinobacteria	Streptomyces abikoensis	96.95
Santa Rita Plant 1-25	Pseudomonas	Proteobacteria	Pseudomonas germanica	97.03
Santa Rita Plant 1-26	Pseudomonas	Proteobacteria	Pseudomonas germanica	96.13
Santa Rita Plant 1-27	Pseudomonas	Proteobacteria	Pseudomonas uvaldensis	99.58
Santa Rita Plant 1-28	Pseudomonas	Proteobacteria	Pseudomonas germanica	94.68
Santa Rita Plant 1-29	Streptomyces	Actinobacteria	Streptomyces roseolus	95.56
Santa Rita Plant 1-30	Chryseobacterium	Bacteroidetes	Chryseobacterium daeguense	93.68
Santa Rita Plant 2-01
Santa Rita Plant 2-02	Arthrobacter	Actinobacteria	Arthrobacter flavus	84.21
Santa Rita Plant 2-03
Santa Rita Plant 2-04
Santa Rita Plant 2-05	Bacillus	Firmicutes	Bacillus phocaeensis	93.75
Santa Rita Plant 2-06
Santa Rita Plant 2-07
Santa Rita Plant 2-08
Santa Rita Plant 2-09
Santa Rita Plant 2-10
Santa Rita Plant 2-11
Santa Rita Plant 2-12	Unidentified
Santa Rita Plant 2-14
Santa Rita Plant 2-15	Pseudomonas	Proteobacteria	Pseudomonas germanica	93.29
Santa Rita Plant 2-16	Paenarthrobacter	Actinobacteria	Paenarthrobacter ilicis	94
Santa Rita Plant 2-17
Santa Rita Plant 2-18	Pseudomonas	Proteobacteria	Pseudomonas germanica	87.7
Santa Rita Plant 2-19
Santa Rita Plant 2-20
Santa Rita Plant 2-21	Pantoea	Proteobacteria	Pantoea coffeiphila	73.75
Santa Rita Plant 2-22
Santa Rita Plant 2-23
Santa Rita Plant 2-24	Pseudomonas	Proteobacteria	Pseudomonas glycinis	93.75
Santa Rita Plant 2-25	Stenotrophomonas	Proteobacteria	Stenotrophomonas cyclobalanopsidis	81.28
Santa Rita Plant 2-26	Pseudomonas	Proteobacteria	Pseudomonas khazarica	98.18
Santa Rita Plant 2-27
Santa Rita Plant 2-28	Unidentified
Santa Rita Plant 2-29
Santa Rita Plant 2-30	Bacillus	Firmicutes	Bacillus wiedmannii	90
Santa Rita Plant 3-01
Santa Rita Plant 3-02	Arthrobacter	Actinobacteria	Arthrobacter bambusae	90.32
Santa Rita Plant 3-03
Santa Rita Plant 3-04
Santa Rita Plant 3-06	Bacillus	Firmicutes	Bacillus stercoris	75.63
Santa Rita Plant 3-07
Santa Rita Plant 3-08
Santa Rita Plant 3-09	Peribacillus	Firmicutes	Peribacillus simplex	88.54
Santa Rita Plant 3-10
Santa Rita Plant 3-11
Santa Rita Plant 3-12	Unidentified
Santa Rita Plant 3-13
Santa Rita Plant 3-14
Santa Rita Plant 3-15
Santa Rita Plant 3-16
Santa Rita Plant 3-18
Santa Rita Plant 3-19
Santa Rita Plant 3-20
Santa Rita Plant 3-21
Santa Rita Plant 3-22
Santa Rita Plant 3-23
Santa Rita Plant 3-24
Santa Rita Plant 3-25	Massilia	Proteobacteria	Massilia puerhi	99.04
Santa Rita Plant 3-26	Paenarthrobacter	Actinobacteria	Paenarthrobacter ilicis	92.11
Santa Rita Plant 3-27	Unidentified
Santa Rita Plant 3-28
Santa Rita Plant 3-29
Santa Rita Plant 3-30	Massilia	Proteobacteria	Massilia chloroacetimidvorans	90
Santa Rita Plant 4-01	Pseudomonas	Proteobacteria	Pseudomonas uvaldensis	97.95
Santa Rita Plant 4-03	Microbacterium	Actinobacteria	Microbacterium testaceum	94.46
Santa Rita Plant 4-04	Corynebacterium	Actinobacteria	Corynebacterium incognita	95.89
Santa Rita Plant 4-06	Unidentified
Santa Rita Plant 4-08	Chryseobacterium	Bacteroidetes	Chryseobacterium chungangensis	96.48
Santa Rita Plant 4-09	Microbacterium	Actinobacteria	Microbacterium ginsengiterrae	90.43
Santa Rita Plant 4-10	Pseudoxanthomonas	Proteobacteria	Pseudoxanthomonas humi	97.96
Santa Rita Plant 4-11	Unidentified
Santa Rita Plant 4-12	Unidentified
Santa Rita Plant 4-13	Chryseobacterium	Bacteroidetes	Chryseobacterium gregarium	97.22
Santa Rita Plant 4-14	Unidentified
Santa Rita Plant 4-15	Arthrobacter	Actinobacteria	Arthrobacter humicola	95.28
Santa Rita Plant 4-16	Unidentified
Santa Rita Plant 4-17	Unidentified
Santa Rita Plant 4-18	Pseudomonas	Proteobacteria	Pseudomonas uvaldensis	99.54
Santa Rita Plant 4-19	Unidentified
Santa Rita Plant 4-20	Ahniella	Proteobacteria	Ahniella affigens	97.75
Santa Rita Plant 4-21	Paenarthrobacter	Actinobacteria	Paenarthrobacter ilicis	98.06
Santa Rita Plant 4-22	Microbacterium	Actinobacteria	Microbacterium foliorum	86.32
Santa Rita Plant 4-23	Arthrobacter	Actinobacteria	Arthrobacter bambusae	88
Santa Rita Plant 4-25	Curtobacterium	Actinobacteria	Curtobacterium gossypii	89.52
Santa Rita Plant 4-26	Peribacillus	Firmicutes	Peribacillus simplex	87.38
Santa Rita Plant 4-27	Arthrobacter	Actinobacteria	Arthrobacter ulcerisalmonis	98.96
Santa Rita Plant 4-28	Pseudomonas	Proteobacteria	Pseudomonas uvaldensis	85.59
Santa Rita Plant 4-29	Arthrobacter	Actinobacteria	Arthrobacter psychrolactophilus	72.56
Santa Rita Plant 4-30	Protaetiibacter	Actinobacteria	Protaetiibacter larvae	77.03
Santa Rita Plant 5-01	Pseudomonas	Proteobacteria	Pseudomonas khazarica	98.21
Santa Rita Plant 5-02	Pseudomonas	Proteobacteria	Pseudomonas jilinensis	94.74
Santa Rita Plant 5-03	Unidentified
Santa Rita Plant 5-04	Unidentified
Santa Rita Plant 5-06	Unidentified
Santa Rita Plant 5-07	Hymenobacter	Bacteroidetes	Hymenobacter sediminis	98.39
Santa Rita Plant 5-08	Unidentified
Santa Rita Plant 5-09	Pseudomonas	Proteobacteria	Pseudomonas silesiensis	92.68
Santa Rita Plant 5-10	Pseudomonas	Proteobacteria	Pseudomonas silesiensis	98.59
Santa Rita Plant 5-11	Pseudomonas	Proteobacteria	Pseudomonas silesiensis	100
Santa Rita Plant 5-13	Peribacillus	Firmicutes	Peribacillus simplex	76.38
Santa Rita Plant 5-14	Unidentified
Santa Rita Plant 5-15	Massilia	Proteobacteria	Massilia arenae	98.68
Santa Rita Plant 5-16	Pseudomonas	Proteobacteria	Pseudomonas khazarica	91.36
Santa Rita Plant 5-17	Unidentified
Santa Rita Plant 5-18	Pseudomonas	Proteobacteria	Pseudomonas caspiana	94.38
Santa Rita Plant 5-19	Pseudomonas	Proteobacteria	Pseudomonas caspiana	94.44
Santa Rita Plant 5-20	Pseudomonas	Proteobacteria	Pseudomonas silesiensis	100
Santa Rita Plant 5-21	Pectobacterium	Proteobacteria	Pectobacterium zantedeschiae	97.37
Santa Rita Plant 5-22	Pseudomonas	Proteobacteria	Pseudomonas khazarica	93.75
Santa Rita Plant 5-23	Clavibacter	Actinobacteria	Clavibacter capsici	94.97
Santa Rita Plant 5-24	Pseudomonas	Proteobacteria	Pseudomonas silesiensis	98.27
Santa Rita Plant 5-25	Peribacillus	Firmicutes	Peribacillus frigoritolerans	79.9
Santa Rita Plant 5-26	Pseudomonas	Proteobacteria	Pseudomonas silesiensis	99.24
Santa Rita Plant 5-27	Pseudomonas	Proteobacteria	Pseudomonas fildesensis	83.53
Santa Rita Plant 5-28	Pseudomonas	Proteobacteria	Pseudomonas khazarica	96.25
Santa Rita Plant 5-29	Pseudomonas	Proteobacteria	Pseudomonas silesiensis	98
Santa Rita Plant 5-30	Pseudomonas	Proteobacteria	Pseudomonas silesiensis	98.08

## Sheet: S1D. Tomato Plant Isolates
Supplementary Table 1D. List of soil isolates obtained from "Big Beef" variety commercial tomato plants.
Blank cells = Not identified
Unidentified = Failed to PCR amplify or no significant similarity found by BLAST search
Colony PCR was performed on plants 1, 2 and 3 and all postive hits identified from the phospho-ferrozine screen.
Soil Isolate	Genus	Phylum	Closest Blast Hit	% Identity
Tomato Plant 1-02	Unidentified
Tomato Plant 1-03	Chryseobacterium	Bacteroidetes	Chryseobacterium aureum	95.16
Tomato Plant 1-04	Paenimyroides	Bacteroidetes	Paenimyroides anatoliense	93.44
Tomato Plant 1-05	Stutzerimonas	Proteobacteria	Stutzerimonas nosocomialis	88.57
Tomato Plant 1-06	Flavobacterium	Bacteroidetes	Flavobacterium johnsoniae	99.66
Tomato Plant 1-07	Pseudomonas	Proteobacteria	Pseudomonas silesiensis	91.16
Tomato Plant 1-08	Pseudomonas	Proteobacteria	Pseudomonas jilinensis	100
Tomato Plant 1-09	Pseudomonas	Proteobacteria	Pseudomonas germanica	99.36
Tomato Plant 1-10	Flavobacterium	Bacteroidetes	Flavobacterium johnsoniae	99.66
Tomato Plant 1-11	Flavobacterium	Bacteroidetes	Flavobacterium johnsoniae	92.31
Tomato Plant 1-12	Unidentified
Tomato Plant 1-13	Huakuichenia	Actinobacteria	Huakuichenia soli	87.5
Tomato Plant 1-14	Unidentified
Tomato Plant 1-15	Unidentified
Tomato Plant 1-16	Pseudomonas	Proteobacteria	Pseudomonas silesiensis	99.78
Tomato Plant 1-17	Pseudomonas	Proteobacteria	Pseudomonas lactis	99.22
Tomato Plant 1-18	Unidentified
Tomato Plant 1-19	Pseudomonas	Proteobacteria	Pseudomonas germanica	98.46
Tomato Plant 1-20	Unidentified
Tomato Plant 1-21	Janthinobacterium	Proteobacteria	Janthinobacterium aquaticum	95.8
Tomato Plant 1-22	Unidentified
Tomato Plant 1-23	Unidentified
Tomato Plant 1-24	Unidentified
Tomato Plant 1-25	Pseudomonas	Proteobacteria	Pseudomonas ovata	92.02
Tomato Plant 2-01	Chryseobacterium	Bacteroidetes	Chryseobacterium aureum	100
Tomato Plant 2-02	Pseudomonas	Proteobacteria	Pseudomonas germanica	99.24
Tomato Plant 2-03	Unidentified
Tomato Plant 2-04	Chryseobacterium	Bacteroidetes	Chryseobacterium sediminis	98.99
Tomato Plant 2-05	Unidentified
Tomato Plant 2-06	Unidentified
Tomato Plant 2-07	Unidentified
Tomato Plant 2-08	Pseudomonas	Proteobacteria	Pseudomonas yamanorum	99.78
Tomato Plant 2-09	Pseudomonas	Proteobacteria	Pseudomonas putida	99.89
Tomato Plant 2-10	Chryseobacterium	Bacteroidetes	Chryseobacterium sediminis	94.44
Tomato Plant 2-11	Flavobacterium	Bacteroidetes	Flavobacterium ginsengiterrae	95.31
Tomato Plant 2-12	Pseudoxanthomonas	Proteobacteria	Pseudoxanthomonas kaohsiungensis	89.19
Tomato Plant 2-13	Pseudomonas	Proteobacteria	Pseudomonas germanica	98.09
Tomato Plant 2-14	Unidentified
Tomato Plant 2-15	Unidentified
Tomato Plant 2-16	Pseudomonas	Proteobacteria	Pseudomonas paralactis	98.91
Tomato Plant 2-17	Pseudomonas	Proteobacteria	Pseudomonas izuensis	97.87
Tomato Plant 2-18	Sphingomonas	Proteobacteria	Sphingomonas xanthum	88.17
Tomato Plant 2-19	Pseudomonas	Proteobacteria	Pseudomonas zeiradicis	95.45
Tomato Plant 2-20	Pseudomonas	Proteobacteria	Pseudomonas oryzihabitans	96.72
Tomato Plant 2-21	Pseudomonas	Proteobacteria	Pseudomonas eucalypticola	88.78
Tomato Plant 2-22	Unidentified
Tomato Plant 2-23	Flavobacterium	Bacteroidetes	Flavobacterium johnsoniae	99.66
Tomato Plant 2-24	Unidentified
Tomato Plant 2-25	Pseudomonas	Proteobacteria	Pseudomonas reidholzensis	93.51
Tomato Plant 3-02	Flavobacterium	Bacteroidetes	Flavobacterium johnsoniae	99.66
Tomato Plant 3-05	Herbaspirillum	Proteobacteria	Herbaspirillum frisingense	93.44
Tomato Plant 3-06	Unidentified
Tomato Plant 3-07	Pseudomonas	Proteobacteria	Pseudomonas vancouverensis	99.55
Tomato Plant 3-08	Unidentified
Tomato Plant 3-09	Flavobacterium	Bacteroidetes	Flavobacterium geliluteum	89.53
Tomato Plant 3-11	Pseudomonas	Proteobacteria	Pseudomonas jilinensis	97.53
Tomato Plant 3-12	Pseudomonas	Proteobacteria	Pseudomonas canavaninivorans	99.66
Tomato Plant 3-13	Flavobacterium	Bacteroidetes	Flavobacterium johnsoniae	99.66
Tomato Plant 3-14	Flavobacterium	Bacteroidetes	Flavobacterium johnsoniae	99.66
Tomato Plant 3-15	Flavobacterium	Bacteroidetes	Flavobacterium chungbukense	94.49
Tomato Plant 3-16	Flavobacterium	Bacteroidetes	Flavobacterium johnsoniae	99.66
Tomato Plant 3-17	Pantoea	Proteobacteria	Pantoea agglomerans	100
Tomato Plant 3-18	Chryseobacterium	Bacteroidetes	Chryseobacterium sediminis	83.47
Tomato Plant 3-19	Massilia	Proteobacteria	Massilia arenae	100
Tomato Plant 3-20	Chryseobacterium	Bacteroidetes	Chryseobacterium sediminis	94.35
Tomato Plant 3-21	Chryseobacterium	Bacteroidetes	Chryseobacterium sediminis	98.47
Tomato Plant 3-22	Chryseobacterium	Bacteroidetes	Chryseobacterium sediminis	89.27
Tomato Plant 3-23	Novosphingobium	Proteobacteria	Novosphingobium bradum	89.57
Tomato Plant 3-24	Chryseobacterium	Bacteroidetes	Chryseobacterium sediminis	87.28
Tomato Plant 3-25	Unidentified
Tomato Plant 4-01
Tomato Plant 4-02
Tomato Plant 4-03	Pantoea	Proteobacteria	Pantoea endophytica	99.78
Tomato Plant 4-04
Tomato Plant 4-05	Stutzerimonas	Proteobacteria	Stutzerimonas nosocomialis	93.33
Tomato Plant 4-06
Tomato Plant 4-07	Citrobacter	Proteobacteria	Citrobacter bitternis	84.89
Tomato Plant 4-08
Tomato Plant 4-09
Tomato Plant 4-10
Tomato Plant 4-11
Tomato Plant 4-12
Tomato Plant 4-13
Tomato Plant 4-14
Tomato Plant 4-15	Pseudomonas	Proteobacteria	Pseudomonas canavaninivorans	99.66
Tomato Plant 4-16
Tomato Plant 4-17	Mesorhizobium	Proteobacteria	Mesorhizobium hawassense	88.1
Tomato Plant 4-18
Tomato Plant 4-19
Tomato Plant 4-20
Tomato Plant 4-21
Tomato Plant 4-22	Pseudomonas	Proteobacteria	Pseudomonas lactis	99.22
Tomato Plant 4-23	Pseudomonas	Proteobacteria	Pseudomonas lactis	99.23
Tomato Plant 4-24
Tomato Plant 4-25
Tomato Plant 5-01
Tomato Plant 5-02
Tomato Plant 5-03
Tomato Plant 5-04	Pseudomonas	Proteobacteria	Pseudomonas veronii	98.32
Tomato Plant 5-05
Tomato Plant 5-06
Tomato Plant 5-07
Tomato Plant 5-08
Tomato Plant 5-09
Tomato Plant 5-10
Tomato Plant 5-11
Tomato Plant 5-12
Tomato Plant 5-13
Tomato Plant 5-14
Tomato Plant 5-15
Tomato Plant 5-16	Pseudomonas	Proteobacteria	Pseudomonas lactis	99.21
Tomato Plant 5-17	Unidentified
Tomato Plant 5-18	Pseudomonas	Proteobacteria	Pseudomonas lactis	98.89
Tomato Plant 5-19
Tomato Plant 5-20
Tomato Plant 5-21
Tomato Plant 5-22
Tomato Plant 5-23
Tomato Plant 5-24
Tomato Plant 5-25
