# Supplementary material for: The phospho-ferrozine assay: a tool to study bacterial redox-active metabolites produced at the plant root
Source: Appl Environ Microbiol. 2024 Dec 17;91(1):e02194-24. doi: 10.1128/aem.02194-24 (PMC11784245; doi:10.1128/aem.02194-24)
Supplement: Table S2 — GPS coordinates. [file aem.02194-24-s0003.xlsx]

## Sheet: Sheet1
Supplementary Table 2. GPS coordinates where plants were collected from Harvard Forest, Konza Prairie, and the Santa Rita Experimental Range.
Harvard Forest
Date Collected	Species	Common Name	Latitude	Longitude
2023-10-08	Brachyelytrum aristosum	Northern Shorthusk	42.4271	-72.2297
2023-10-08	Brachyelytrum aristosum	Northern Shorthusk	42.4271	-72.2297
2023-10-08	Brachyelytrum aristosum	Northern Shorthusk	42.4271	-72.2297
2023-10-08	Brachyelytrum aristosum	Northern Shorthusk	42.4271	-72.2297
2023-10-08	Brachyelytrum aristosum	Northern Shorthusk	42.4271	-72.2297
Konza Prairie
Date Collected	Species	Common Name	Latitude	Longitude
2023-10-08	Panicum virgatum	Switchgrass	39.0997	-96.5645
2023-10-08	Panicum virgatum	Switchgrass	39.0997	-96.5644
2023-10-08	Panicum virgatum	Switchgrass	39.0997	-96.5645
2023-10-08	Panicum virgatum	Switchgrass	39.0997	-96.5644
2023-10-08	Panicum virgatum	Switchgrass	39.0997	-96.5645
Santa Rita
Date Collected	Species	Common Name	Latitude	Longitude
2024-04-10	Digitaria californica	Arizona Cottontop	31.9096	-110.836
2024-04-10	Digitaria californica	Arizona Cottontop	31.9096	-110.836
2024-04-10	Digitaria californica	Arizona Cottontop	31.9096	-110.836
2024-04-10	Digitaria californica	Arizona Cottontop	31.9096	-110.836
2024-04-10	Digitaria californica	Arizona Cottontop	31.9096	-110.836
