# Supplementary material for: The phospho-ferrozine assay: a tool to study bacterial redox-active metabolites produced at the plant root
Source: Appl Environ Microbiol. 2024 Dec 17;91(1):e02194-24. doi: 10.1128/aem.02194-24 (PMC11784245; doi:10.1128/aem.02194-24)
Supplement: Table S3 — Soil isolate ferrozine. [file aem.02194-24-s0004.xlsx]

## Sheet: S3A. All Isolates
Supplementary Table 3A. Phospho-ferrozine screen of soil isolates (Ratio comparing the ΔOD562 from the Low P versus Low N).
Soil Isolate	Genus	Phylum	Ferrozize Signal Replicate #1	Ferrozine Signal Replicate #2	Average Ferrozine Signal
Harvard Forest Plant 1-01	Unidentified		1.94267	1.88079	1.91173
Harvard Forest Plant 1-02	Unidentified		1.93016	1.76398	1.84707
Harvard Forest Plant 1-04	Kitasatospora	Actinobacteria	1.17	1.17526	1.17263
Harvard Forest Plant 1-06	Pseudomonas	Proteobacteria	1.48485	1.24171	1.36328
Harvard Forest Plant 1-07	Lysinibacillus	Firmicutes	1.05825	1	1.02913
Harvard Forest Plant 1-08	Chromobacterium	Proteobacteria	3.56173	2.95161	3.25667
Harvard Forest Plant 1-09	Paraburkholderia	Proteobacteria	2.77311	3.83333	3.30322
Harvard Forest Plant 1-13	Streptomyces	Actinobacteria	1.45556	1	1.22778
Harvard Forest Plant 1-14	Paenibacillus	Firmicutes	0.780952	1.11765	0.949299
Harvard Forest Plant 1-15	Pandoraea	Proteobacteria	1.49057	1.17284	1.3317
Harvard Forest Plant 1-17	Pseudomonas	Proteobacteria	3.70732	0.995614	2.35147
Harvard Forest Plant 1-19	Paenibacillus	Firmicutes	0.891304	0.700855	0.79608
Harvard Forest Plant 1-20	Bacillus	Firmicutes	0.773585	0.796117	0.784851
Harvard Forest Plant 1-21	Pseudomonas	Proteobacteria	1.54789	1.56489	1.55639
Harvard Forest Plant 1-22	Pseudomonas	Proteobacteria	0.968553	0.669145	0.818849
Harvard Forest Plant 1-23	Serratia	Proteobacteria	2.10482	1.72727	1.91604
Harvard Forest Plant 1-24	Pseudomonas	Proteobacteria	1.84615	1.35945	1.6028
Harvard Forest Plant 1-25	Serratia	Proteobacteria	1.95298	1.86901	1.91099
Harvard Forest Plant 1-26	Pseudomonas	Proteobacteria	1.23077	1.47826	1.35452
Harvard Forest Plant 1-27	Pseudomonas	Proteobacteria	1.06098	1.2561	1.15854
Harvard Forest Plant 1-28	Serratia	Proteobacteria	1.81761	1.77465	1.79613
Harvard Forest Plant 1-29	Pseudomonas	Proteobacteria	4.63415	4	4.31707
Harvard Forest Plant 1-30	Pseudomonas	Proteobacteria	1.17073	0.508982	0.839857
Harvard Forest Plant 2-03	Collimonas	Proteobacteria	2.05363	2.50658	2.2801
Harvard Forest Plant 2-07	Paenibacillus	Firmicutes	1.39259	1.19643	1.29451
Harvard Forest Plant 2-09	Chromobacterium	Proteobacteria	3.60847	2.97177	3.29012
Harvard Forest Plant 2-11	Paraburkholderia	Proteobacteria	4.13402	4.08537	4.10969
Harvard Forest Plant 2-13	Paraburkholderia	Proteobacteria	0.535948	0.695906	0.615927
Harvard Forest Plant 2-15	Pedobacter	Bacteroidetes	1.32075	1.26961	1.29518
Harvard Forest Plant 2-16	Paraburkholderia	Proteobacteria	2.98473	2.33333	2.65903
Harvard Forest Plant 2-17	Paraburkholderia	Proteobacteria	2.03659	1.69512	1.86585
Harvard Forest Plant 2-18	Lysinibacillus	Firmicutes	1.25263	1.05051	1.15157
Harvard Forest Plant 2-20	Bacillus	Firmicutes	1.3299	10.7356	6.03276
Harvard Forest Plant 2-21	Pseudomonas	Proteobacteria	2.21538	2.72277	2.46908
Harvard Forest Plant 2-23	Pseudomonas	Proteobacteria	0.835227	0.828877	0.832052
Harvard Forest Plant 2-24	Pseudomonas	Proteobacteria	1.9527	1.64615	1.79943
Harvard Forest Plant 2-25	Pseudomonas	Proteobacteria	1.69008	1.70758	1.69883
Harvard Forest Plant 2-26	Pseudomonas	Proteobacteria	2.18033	2.5495	2.36492
Harvard Forest Plant 2-27	Pantoea	Proteobacteria	1.07907	0.909639	0.994355
Harvard Forest Plant 2-28	Pseudomonas	Proteobacteria	2.02365	2.61692	2.32028
Harvard Forest Plant 2-29	Pseudomonas	Proteobacteria	2.42373	2.53535	2.47954
Harvard Forest Plant 2-30	Pseudomonas	Proteobacteria	1.42308	1.46479	1.44393
Harvard Forest Plant 3-02	Kitasatospora	Actinobacteria	1.30952	0.509434	0.909479
Harvard Forest Plant 3-03	Kitasatospora	Actinobacteria	0.809816	0.650794	0.730305
Harvard Forest Plant 3-04	Collimonas	Proteobacteria	0.759259	3.26286	2.01106
Harvard Forest Plant 3-05	Paraburkholderia	Proteobacteria	4.12195	3.2439	3.68293
Harvard Forest Plant 3-07	Paraburkholderia	Proteobacteria	1.38461	1.20192	1.29327
Harvard Forest Plant 3-08	Pseudomonas	Proteobacteria	1.72181	1.5	1.6109
Harvard Forest Plant 3-09	Paraburkholderia	Proteobacteria	3.89888	4.62195	4.26041
Harvard Forest Plant 3-10	Unidentified		0.773585	1	0.886792
Harvard Forest Plant 3-11	Pseudomonas	Proteobacteria	0.942623	2.15854	1.55058
Harvard Forest Plant 3-12	Paenibacillus	Firmicutes	1.59842	1.23478	1.4166
Harvard Forest Plant 3-13	Paenibacillus	Firmicutes	0.82	1.17117	0.995586
Harvard Forest Plant 3-14	Collimonas	Proteobacteria	1.4	1.02581	1.2129
Harvard Forest Plant 3-16	Bacillus	Firmicutes	0.986486	1	0.993243
Harvard Forest Plant 3-17	Rhodococcus	Actinobacteria	0.911111	1	0.955556
Harvard Forest Plant 3-18	Paenibacillus	Firmicutes	0.766355	1.58537	1.17586
Harvard Forest Plant 3-19	Bacillus	Firmicutes	0.766355	1.36893	1.06764
Harvard Forest Plant 3-22	Pantoea	Proteobacteria	3.29782	3.04092	3.16937
Harvard Forest Plant 3-23	Unidentified		1.08072	1.375	1.22786
Harvard Forest Plant 3-24	Pseudomonas	Proteobacteria	1.33537	1.60897	1.47217
Harvard Forest Plant 3-25	Pseudomonas	Proteobacteria	1.45339	1.24903	1.35121
Harvard Forest Plant 3-26	Pantoea	Proteobacteria	1.89434	1.66118	1.77776
Harvard Forest Plant 3-27	Pantoea	Proteobacteria	1.43452	1.59722	1.51587
Harvard Forest Plant 3-28	Pantoea	Proteobacteria	1.75886	1.72028	1.73957
Harvard Forest Plant 3-30	Pseudomonas	Proteobacteria	1.26829	1.2561	1.2622
Harvard Forest Plant 4-01			1.51807	1.20833	1.3632
Harvard Forest Plant 4-02	Unidentified		5.39024	2.35	3.87012
Harvard Forest Plant 4-03			1.23365	1.41414	1.32389
Harvard Forest Plant 4-04			1.48039	0.828402	1.1544
Harvard Forest Plant 4-06	Bacillus	Firmicutes	7.70054	1.09434	4.39744
Harvard Forest Plant 4-09	Paraburkholderia	Proteobacteria	3.15306	2.68254	2.9178
Harvard Forest Plant 4-11			1.40206	1.68548	1.54377
Harvard Forest Plant 4-12			1.37805	2.57317	1.97561
Harvard Forest Plant 4-13	Pseudomonas	Proteobacteria	2.08537	2.10976	2.09756
Harvard Forest Plant 4-14			1.14634	1.46341	1.30488
Harvard Forest Plant 4-15			0.682927	1.37805	1.03049
Harvard Forest Plant 4-16	Paraburkholderia	Proteobacteria	3.14634	1.69388	2.42011
Harvard Forest Plant 4-17			1.0566	1.23129	1.14395
Harvard Forest Plant 4-18			1.51219	2.2439	1.87805
Harvard Forest Plant 4-19	Stenotrophomonas	Proteobacteria	18.1707	1.7439	9.95732
Harvard Forest Plant 4-20			1.69512	1.86585	1.78049
Harvard Forest Plant 4-21	Unidentified		9.14035	3.98851	6.56443
Harvard Forest Plant 4-24	Stenotrophomonas	Proteobacteria	1.40244	2.68293	2.04268
Harvard Forest Plant 4-26			0.743902	0.658537	0.701219
Harvard Forest Plant 4-29			4.83834	5.42652	5.13243
Harvard Forest Plant 5-01	Pseudomonas	Proteobacteria	1.76829	2.2561	2.0122
Harvard Forest Plant 5-02			1.7439	1.73171	1.7378
Harvard Forest Plant 5-03			1.07317	0.936937	1.00505
Harvard Forest Plant 5-05			1.44715	0.854922	1.15104
Harvard Forest Plant 5-06			1.13207	1.13821	1.13514
Harvard Forest Plant 5-07			1.31333	1.29906	1.3062
Harvard Forest Plant 5-08			0.957447	0.941463	0.949455
Harvard Forest Plant 5-10			1.03158	1.1308	1.08119
Harvard Forest Plant 5-12			2.01812	1.34694	1.68253
Harvard Forest Plant 5-13			1	1	1
Harvard Forest Plant 5-14			1	1.52632	1.26316
Harvard Forest Plant 5-16			0.616438	1.04142	0.828929
Harvard Forest Plant 5-17			0.987952	2.45545	1.7217
Harvard Forest Plant 5-18			1	0.780952	0.890476
Harvard Forest Plant 5-19			0.754545	0.700855	0.7277
Harvard Forest Plant 5-20			1.73171	1.7439	1.7378
Harvard Forest Plant 5-21			0.666667	1	0.833333
Harvard Forest Plant 5-22			1.35328	1.47701	1.41514
Harvard Forest Plant 5-23			2.19512	1.60976	1.90244
Harvard Forest Plant 5-24	Unidentified		4.24789	3.50476	3.87632
Harvard Forest Plant 5-25			1	0.546667	0.773334
Harvard Forest Plant 5-26	Unidentified		4.79268	1.06098	2.92683
Harvard Forest Plant 5-27			1.52439	1.15854	1.34146
Harvard Forest Plant 5-29			1.90244	1	1.45122
Harvard Forest Plant 5-30	Unidentified		4.46154	2.41912	3.44033
Konza Prairie Plant 1-01	Pseudomonas	Proteobacteria	0.902439	1.31818	1.11031
Konza Prairie Plant 1-02	Pseudomonas	Proteobacteria	0.521401	1.40244	0.96192
Konza Prairie Plant 1-04	Peribacillus	Firmicutes	1.68468	1.18293	1.43381
Konza Prairie Plant 1-05	Pseudomonas	Proteobacteria	1	7.17073	4.08537
Konza Prairie Plant 1-06	Peribacillus	Firmicutes	1	1	1
Konza Prairie Plant 1-07	Streptomyces	Actinobacteria	1	1	1
Konza Prairie Plant 1-08	Pseudomonas	Proteobacteria	6.18293	6.5	6.34146
Konza Prairie Plant 1-09	Unidentified		0.44086	0.980952	0.710906
Konza Prairie Plant 1-10	Pseudomonas	Proteobacteria	1.71687	1.47561	1.59624
Konza Prairie Plant 1-11	Roseateles	Proteobacteria	1	1	1
Konza Prairie Plant 1-12	Pseudomonas	Proteobacteria	1	1	1
Konza Prairie Plant 1-13	Pseudomonas	Proteobacteria	1	1	1
Konza Prairie Plant 1-14	Pseudomonas	Proteobacteria	1	1	1
Konza Prairie Plant 1-15	Streptomyces	Actinobacteria	0.82	0.6	0.71
Konza Prairie Plant 1-16	Peribacillus	Firmicutes	1.79268	3.19512	2.4939
Konza Prairie Plant 1-17	Bacillus	Firmicutes	1.76829	1	1.38415
Konza Prairie Plant 1-18	Streptomyces	Actinobacteria	1	1	1
Konza Prairie Plant 1-19	Peribacillus	Firmicutes	1	1	1
Konza Prairie Plant 1-20	Pseudomonas	Proteobacteria	1	1	1
Konza Prairie Plant 1-21	Pseudomonas	Proteobacteria	2.08	1.82486	1.95243
Konza Prairie Plant 1-22	Pseudomonas	Proteobacteria	0.955357	2.07317	1.51426
Konza Prairie Plant 1-23	Pseudomonas	Proteobacteria	25.4909	14.4576	19.9743
Konza Prairie Plant 1-24	Paenarthrobacter	Actinobacteria	1	1	1
Konza Prairie Plant 1-25	Bacillus	Firmicutes	1	1	1
Konza Prairie Plant 1-26	Pseudomonas	Proteobacteria	7.89024	8.03659	7.96341
Konza Prairie Plant 1-27	Pseudomonas	Proteobacteria	0.901099	0.722222	0.811661
Konza Prairie Plant 1-29	Unidentified		1	1	1
Konza Prairie Plant 1-30	Pseudomonas	Proteobacteria	4.56098	5.14375	4.85236
Konza Prairie Plant 2-01	Stenotrophomonas	Proteobacteria	1	1	1
Konza Prairie Plant 2-02	Pantoea	Proteobacteria	0.633745	0.906504	0.770124
Konza Prairie Plant 2-03	Peribacillus	Firmicutes	0.773585	0.954128	0.863857
Konza Prairie Plant 2-04	Pseudomonas	Proteobacteria	7.08197	11.8415	9.46171
Konza Prairie Plant 2-05	Pseudomonas	Proteobacteria	10.8049	8.30488	9.55488
Konza Prairie Plant 2-06	Peribacillus	Firmicutes	1	1	1
Konza Prairie Plant 2-07	Streptomyces	Actinobacteria	1	1	1
Konza Prairie Plant 2-08	Arthrobacter	Actinobacteria	1.57317	1.85366	1.71341
Konza Prairie Plant 2-09	Chryseobacterium	Bacteroidetes	0.752294	1.19792	0.975105
Konza Prairie Plant 2-10	Pseudomonas	Proteobacteria	7.04202	4.20765	5.62483
Konza Prairie Plant 2-11	Pseudomonas	Proteobacteria	7.27344	6.32026	6.79685
Konza Prairie Plant 2-12	Arthrobacter	Actinobacteria	1	1	1
Konza Prairie Plant 2-13	Pseudomonas	Proteobacteria	1.53846	1.64341	1.59094
Konza Prairie Plant 2-17	Gottfriedia	Firmicutes	0.813084	0.650794	0.731939
Konza Prairie Plant 2-18	Paenarthrobacter	Actinobacteria	4.37805	3.5	3.93902
Konza Prairie Plant 2-19	Unidentified		0.980952	0.766355	0.873654
Konza Prairie Plant 2-20	Peribacillus	Firmicutes	0.700855	1	0.850428
Konza Prairie Plant 2-21	Pseudomonas	Proteobacteria	8.83333	2.45263	5.64298
Konza Prairie Plant 2-22	Pseudomonas	Proteobacteria	15.8415	4.89024	10.3659
Konza Prairie Plant 2-23	Pantoea	Proteobacteria	1.26994	0.980583	1.12526
Konza Prairie Plant 2-24	Pseudomonas	Proteobacteria	7.29268	6	6.64634
Konza Prairie Plant 2-25	Pseudomonas	Proteobacteria	8.14851	6.31683	7.23267
Konza Prairie Plant 2-26	Pseudomonas	Proteobacteria	0.992754	2.54878	1.77077
Konza Prairie Plant 2-27	Pantoea	Proteobacteria	2.90604	1.9871	2.44657
Konza Prairie Plant 2-28	Bacillus	Firmicutes	1	1	1
Konza Prairie Plant 2-29	Unidentified		3.47445	1.97765	2.72605
Konza Prairie Plant 2-30	Unidentified		1.54902	1.66667	1.60784
Konza Prairie Plant 3-01	Gottfriedia	Firmicutes	1.08491	0.759259	0.922082
Konza Prairie Plant 3-02	Peribacillus	Firmicutes	1	1	1
Konza Prairie Plant 3-03	Pseudomonas	Proteobacteria	1	1	1
Konza Prairie Plant 3-04	Streptomyces	Actinobacteria	1	1	1
Konza Prairie Plant 3-05	Streptomyces	Actinobacteria	1	1	1
Konza Prairie Plant 3-06	Streptomyces	Actinobacteria	1	1.07547	1.03774
Konza Prairie Plant 3-07	Pseudomonas	Proteobacteria	1.29697	0.76259	1.02978
Konza Prairie Plant 3-08	Unidentified		2.78676	3.27778	3.03227
Konza Prairie Plant 3-09	Unidentified		1	1	1
Konza Prairie Plant 3-10	Paenarthrobacter	Actinobacteria	1	1	1
Konza Prairie Plant 3-11	Peribacillus	Firmicutes	1	1	1
Konza Prairie Plant 3-12	Bacillus	Firmicutes	1	1.06612	1.03306
Konza Prairie Plant 3-13	Pseudomonas	Proteobacteria	4.40994	1.42857	2.91925
Konza Prairie Plant 3-14	Paenarthrobacter	Actinobacteria	1	1	1
Konza Prairie Plant 3-15	Bacillus	Firmicutes	1	1	1
Konza Prairie Plant 3-16	Cupriavidus	Proteobacteria	1	1.15854	1.07927
Konza Prairie Plant 3-17	Bacillus	Firmicutes	1	2.03659	1.51829
Konza Prairie Plant 3-18	Bacillus	Firmicutes	1	1.10891	1.05446
Konza Prairie Plant 3-20	Pseudomonas	Proteobacteria	2.20388	2.61856	2.41122
Konza Prairie Plant 3-22	Chryseobacterium	Bacteroidetes	1.30488	1	1.15244
Konza Prairie Plant 3-24	Unidentified		0.722973	1.03809	0.880534
Konza Prairie Plant 3-25	Pseudomonas	Proteobacteria	3.28756	3.6	3.44378
Konza Prairie Plant 3-27	Peribacillus	Firmicutes	1.09302	1.40217	1.2476
Konza Prairie Plant 3-28	Bacillus	Firmicutes	0.92562	1.02609	0.975853
Konza Prairie Plant 3-29	Escherichia	Proteobacteria	2.34615	2.42105	2.3836
Konza Prairie Plant 3-30	Bacillus	Firmicutes	1.11111	1.22857	1.16984
Konza Prairie Plant 4-01	Paenarthrobacter	Actinobacteria	3.53922	3.02439	3.2818
Konza Prairie Plant 4-02	Staphylococcus	Firmicutes	1.28	1.25	1.265
Konza Prairie Plant 4-04	Pseudomonas	Proteobacteria	1.4898	1.36905	1.42942
Konza Prairie Plant 4-05	Pseudomonas	Proteobacteria	6.71348	7.0355	6.87449
Konza Prairie Plant 4-08	Peribacillus	Firmicutes	1.21053	1.82759	1.51906
Konza Prairie Plant 4-10	Pseudomonas	Proteobacteria	4.79646	4.33163	4.56405
Konza Prairie Plant 4-12	Paenarthrobacter	Actinobacteria	1.04367	1.52096	1.28231
Konza Prairie Plant 4-14	Paenarthrobacter	Actinobacteria	2.59341	2.41611	2.50476
Konza Prairie Plant 4-16	Arthrobacter	Actinobacteria	4.5567	0.429319	2.49301
Konza Prairie Plant 4-17			1.43564	0.677686	1.05666
Konza Prairie Plant 4-19			1.0718	1.60993	1.34086
Konza Prairie Plant 4-22			1.69422	1.42308	1.55865
Konza Prairie Plant 4-23			1.06996	1.092	1.08098
Konza Prairie Plant 4-24			1.13953	1.15122	1.14538
Konza Prairie Plant 4-25			1.90244	1.73494	1.81869
Konza Prairie Plant 4-26			1.2723	1.6134	1.44285
Konza Prairie Plant 4-27			2.0113	1.78182	1.89656
Konza Prairie Plant 4-29			1.59447	1.33766	1.46607
Konza Prairie Plant 5-02			1.44186	1.52672	1.48429
Konza Prairie Plant 5-03	Unidentified		10.4159	8.04375	9.22984
Konza Prairie Plant 5-05	Paenarthrobacter	Actinobacteria	4.4878	3.84146	4.16463
Konza Prairie Plant 5-06	Unidentified		1.69565	2.29268	1.99417
Konza Prairie Plant 5-08			1.5514	1.62371	1.58756
Konza Prairie Plant 5-09			0.909091	1.29268	1.10089
Konza Prairie Plant 5-10			1.80435	1.83125	1.8178
Konza Prairie Plant 5-11			1.29808	1.92715	1.61261
Konza Prairie Plant 5-12			1.29268	1.60976	1.45122
Konza Prairie Plant 5-15			1.69512	0.671053	1.18309
Konza Prairie Plant 5-16			1.28814	1.25	1.26907
Konza Prairie Plant 5-17	Cupriavidus	Proteobacteria	1.9913	2.37963	2.18547
Konza Prairie Plant 5-18	Paenarthrobacter	Actinobacteria	6.89024	6.18605	6.53815
Konza Prairie Plant 5-21			1.11111	0.963158	1.03713
Konza Prairie Plant 5-22			1.69681	1.6359	1.66635
Konza Prairie Plant 5-25			1.43689	1.02586	1.23138
Konza Prairie Plant 5-26			1.19835	0.852459	1.0254
Konza Prairie Plant 5-27	Unidentified		5.34146	5.72512	5.53329
Konza Prairie Plant 5-28			0.83871	1.05645	0.947581
Konza Prairie Plant 5-30			1.86956	1.5913	1.73043
Santa Rita Plant 1-01	Micrococcus	Actinobacteria	4.45122	1.9883	3.21976
Santa Rita Plant 1-03	Pseudomonas	Proteobacteria	2.456	2.60345	2.52972
Santa Rita Plant 1-04	Pseudomonas	Proteobacteria	0.239437	1.21951	0.729475
Santa Rita Plant 1-06	Pseudomonas	Proteobacteria	6.50735	6.376	6.44168
Santa Rita Plant 1-07	Pseudomonas	Proteobacteria	1	1.12195	1.06098
Santa Rita Plant 1-09	Pseudomonas	Proteobacteria	7.0625	3.88782	5.47516
Santa Rita Plant 1-10	Dyadobacter	Bacteroidetes	1.19186	2.36585	1.77886
Santa Rita Plant 1-12	Pseudomonas	Proteobacteria	1	1	1
Santa Rita Plant 1-13	Pseudomonas	Proteobacteria	1	1	1
Santa Rita Plant 1-14	Curtobacterium	Actinobacteria	1	1	1
Santa Rita Plant 1-15	Pseudomonas	Proteobacteria	7.17073	5.8705	6.52062
Santa Rita Plant 1-17	Pseudomonas	Proteobacteria	9.80488	8.56098	9.18293
Santa Rita Plant 1-18	Agrobacterium	Proteobacteria	1.03659	1.46341	1.25
Santa Rita Plant 1-19	Bacillus	Firmicutes	1	1	1
Santa Rita Plant 1-20	Pseudomonas	Proteobacteria	6.96342	8.65854	7.81098
Santa Rita Plant 1-21	Pseudomonas	Proteobacteria	9.09756	4.71724	6.9074
Santa Rita Plant 1-22	Pseudomonas	Proteobacteria	1.63529	1.54878	1.59204
Santa Rita Plant 1-23	Pseudoduganella	Proteobacteria	1	1	1
Santa Rita Plant 1-24	Streptomyces	Actinobacteria	1	1	1
Santa Rita Plant 1-25	Pseudomonas	Proteobacteria	1	1	1
Santa Rita Plant 1-26	Pseudomonas	Proteobacteria	1	1.86585	1.43293
Santa Rita Plant 1-27	Pseudomonas	Proteobacteria	9.68293	6.32237	8.00265
Santa Rita Plant 1-28	Pseudomonas	Proteobacteria	1.15464	1.03659	1.09561
Santa Rita Plant 1-29	Streptomyces	Actinobacteria	1	1	1
Santa Rita Plant 1-30	Chryseobacterium	Bacteroidetes	1	1	1
Santa Rita Plant 2-01			1	1	1
Santa Rita Plant 2-02	Arthrobacter	Actinobacteria	11.7439	1.95122	6.84756
Santa Rita Plant 2-03			1	1.68293	1.34146
Santa Rita Plant 2-04			1.45122	1.35366	1.40244
Santa Rita Plant 2-05	Bacillus	Firmicutes	1.29268	5.9878	3.64024
Santa Rita Plant 2-06			1	1	1
Santa Rita Plant 2-07			1	1	1
Santa Rita Plant 2-08			1	1	1
Santa Rita Plant 2-09			1.60976	1.82927	1.71951
Santa Rita Plant 2-10			2.10976	1.5	1.80488
Santa Rita Plant 2-11			1	1	1
Santa Rita Plant 2-12	Unidentified		1.59756	3.46341	2.53049
Santa Rita Plant 2-14			2.02439	1.79268	1.90854
Santa Rita Plant 2-15	Pseudomonas	Proteobacteria	1.82927	2.07317	1.95122
Santa Rita Plant 2-16	Paenarthrobacter	Actinobacteria	2.9685	5.59016	4.27933
Santa Rita Plant 2-17			0.796117	0.455556	0.625837
Santa Rita Plant 2-18	Pseudomonas	Proteobacteria	8.86429	9.60156	9.23292
Santa Rita Plant 2-19			1.24183	1	1.12092
Santa Rita Plant 2-20			1	1	1
Santa Rita Plant 2-21	Pantoea	Proteobacteria	14.0976	13.3415	13.7195
Santa Rita Plant 2-22			1	1	1
Santa Rita Plant 2-23			1	1	1
Santa Rita Plant 2-24	Pseudomonas	Proteobacteria	21.8415	13.5797	17.7106
Santa Rita Plant 2-25	Stenotrophomonas	Proteobacteria	0.645669	5.68293	3.1643
Santa Rita Plant 2-26	Pseudomonas	Proteobacteria	20.6707	1	10.8354
Santa Rita Plant 2-27			1	1	1
Santa Rita Plant 2-28	Unidentified		4.42683	7.57317	6
Santa Rita Plant 2-29			1	1	1
Santa Rita Plant 2-30	Bacillus	Firmicutes	15.4878	17.8171	16.6524
Santa Rita Plant 3-01			0.18427	0.515723	0.349997
Santa Rita Plant 3-02	Arthrobacter	Actinobacteria	11.3293	10.8293	11.0793
Santa Rita Plant 3-03			1	1	1
Santa Rita Plant 3-04			0.689076	1	0.844538
Santa Rita Plant 3-06	Bacillus	Firmicutes	22.2927	19.9024	21.0976
Santa Rita Plant 3-07			0.191589	0.5125	0.352044
Santa Rita Plant 3-08			0.745455	1	0.872727
Santa Rita Plant 3-09	Peribacillus	Firmicutes	2.87805	3.56098	3.21951
Santa Rita Plant 3-10			1	1	1
Santa Rita Plant 3-11			1	1	1
Santa Rita Plant 3-12	Unidentified		8.10667	4.33898	6.22283
Santa Rita Plant 3-13			1.86408	0.5	1.18204
Santa Rita Plant 3-14			0.450549	0.589928	0.520239
Santa Rita Plant 3-15			1	1	1
Santa Rita Plant 3-16			0.468571	0.66129	0.564931
Santa Rita Plant 3-18			0.403941	0.199029	0.301485
Santa Rita Plant 3-19			0.180617	0.21466	0.197638
Santa Rita Plant 3-20			0.257862	3.35426	1.80606
Santa Rita Plant 3-21			1	1	1
Santa Rita Plant 3-22			0.354978	0.383178	0.369078
Santa Rita Plant 3-23			1	1	1
Santa Rita Plant 3-24			1	0.732143	0.866071
Santa Rita Plant 3-25	Massilia	Proteobacteria	5.6875	0.4	3.04375
Santa Rita Plant 3-26	Arthrobacter	Actinobacteria	2.76829	2.93137	2.84983
Santa Rita Plant 3-28			0.216359	0.194774	0.205566
Santa Rita Plant 3-29			0.22905	0.225895	0.227473
Santa Rita Plant 4-01	Pseudomonas	Proteobacteria	5.33333	5.125	5.22917
Santa Rita Plant 4-03	Microbacterium	Actinobacteria	1.97561	1.1982	1.5869
Santa Rita Plant 4-04	Corynebacterium	Actinobacteria	0.732143	0.940678	0.83641
Santa Rita Plant 4-06	Unidentified		0.987952	1.14953	1.06874
Santa Rita Plant 4-09	Microbacterium	Actinobacteria	1.08088	1.37719	1.22904
Santa Rita Plant 4-10	Pseudoxanthomonas	Proteobacteria	0.630769	1.48246	1.05661
Santa Rita Plant 4-11	Unidentified		0.602564	0.646067	0.624316
Santa Rita Plant 4-14	Unidentified		1.44828	1.42683	1.43755
Santa Rita Plant 4-15	Arthrobacter	Actinobacteria	2.26829	2.56098	2.41463
Santa Rita Plant 4-16	Unidentified		0.640625	1	0.820312
Santa Rita Plant 4-17	Unidentified		0.885417	0.97619	0.930804
Santa Rita Plant 4-18	Pseudomonas	Proteobacteria	8.05189	7.37561	7.71375
Santa Rita Plant 4-19	Unidentified		1	1	1
Santa Rita Plant 4-20	Ahniella	Proteobacteria	0.968504	1.06035	1.01442
Santa Rita Plant 4-21	Paenarthrobacter	Actinobacteria	1.85366	2.35366	2.10366
Santa Rita Plant 4-22	Microbacterium	Actinobacteria	1.28846	1.26415	1.27631
Santa Rita Plant 4-23	Arthrobacter	Actinobacteria	0.845361	1	0.922681
Santa Rita Plant 4-25	Curtobacterium	Actinobacteria	1.1068	1.45977	1.28328
Santa Rita Plant 4-27	Arthrobacter	Actinobacteria	4.36585	4.41463	4.39024
Santa Rita Plant 4-28	Pseudomonas	Proteobacteria	5.09067	6.34122	5.71594
Santa Rita Plant 4-29	Arthrobacter	Actinobacteria	1.2439	1.19512	1.21951
Santa Rita Plant 4-30	Protaetiibacter	Actinobacteria	1.24167	1.20561	1.22364
Santa Rita Plant 5-01	Pseudomonas	Proteobacteria	1.15	1.30357	1.22679
Santa Rita Plant 5-02	Pseudomonas	Proteobacteria	1.14035	1.216	1.17818
Santa Rita Plant 5-03	Unidentified		1.66102	1.24306	1.45204
Santa Rita Plant 5-04	Unidentified		0.777108	0.980132	0.87862
Santa Rita Plant 5-06	Unidentified		1.13953	1.32632	1.23293
Santa Rita Plant 5-08	Unidentified		1	1	1
Santa Rita Plant 5-09	Pseudomonas	Proteobacteria	1.37864	1.35211	1.36538
Santa Rita Plant 5-10	Pseudomonas	Proteobacteria	0.689655	1	0.844828
Santa Rita Plant 5-11	Pseudomonas	Proteobacteria	1.79268	1.19048	1.49158
Santa Rita Plant 5-14	Unidentified		1.65854	1.55856	1.60855
Santa Rita Plant 5-16	Pseudomonas	Proteobacteria	0.743017	1.6129	1.17796
Santa Rita Plant 5-17	Unidentified		1.18095	1.25688	1.21892
Santa Rita Plant 5-18	Pseudomonas	Proteobacteria	1.06923	1.11966	1.09444
Santa Rita Plant 5-19	Pseudomonas	Proteobacteria	1.27731	1.71951	1.49841
Santa Rita Plant 5-20	Pseudomonas	Proteobacteria	0.876543	0.704819	0.790681
Santa Rita Plant 5-21	Pectobacterium	Proteobacteria	0.425439	1.80303	1.11423
Santa Rita Plant 5-22	Pseudomonas	Proteobacteria	0.639344	1.09836	0.868853
Santa Rita Plant 5-24	Pseudomonas	Proteobacteria	1.14583	2	1.57292
Santa Rita Plant 5-26	Pseudomonas	Proteobacteria	1.18248	1.79	1.48624
Santa Rita Plant 5-27	Pseudomonas	Proteobacteria	0.982036	2.02439	1.50321
Santa Rita Plant 5-28	Pseudomonas	Proteobacteria	0.959596	1.42584	1.19272
Santa Rita Plant 5-29	Pseudomonas	Proteobacteria	1.09434	1.06395	1.07915
Santa Rita Plant 5-30	Pseudomonas	Proteobacteria	1.94355	1.49045	1.717
Tomato Plant 1-02	Unidentified		1.30476	0.773585	1.03917
Tomato Plant 1-04	Paenimyroides	Bacteroidetes	1.94872	1.35965	1.65418
Tomato Plant 1-05	Stutzerimonas	Proteobacteria	2.1405	1.50286	1.82168
Tomato Plant 1-06	Flavobacterium	Bacteroidetes	2.10887	2.35178	2.23033
Tomato Plant 1-07	Pseudomonas	Proteobacteria	1.76829	1.79268	1.78049
Tomato Plant 1-08	Pseudomonas	Proteobacteria	0.9875	1.35849	1.173
Tomato Plant 1-09	Pseudomonas	Proteobacteria	1.76829	1.44681	1.60755
Tomato Plant 1-10	Flavobacterium	Bacteroidetes	2.97561	2.42857	2.70209
Tomato Plant 1-11	Flavobacterium	Bacteroidetes	1.48106	2.18667	1.83386
Tomato Plant 1-12	Unidentified		1.05093	1.13542	1.09317
Tomato Plant 1-13	Huakuichenia	Actinobacteria	1.53982	1.48696	1.51339
Tomato Plant 1-14	Unidentified		2.52239	1.84762	2.185
Tomato Plant 1-15	Unidentified		0.929825	0.725664	0.827744
Tomato Plant 1-16	Pseudomonas	Proteobacteria	2.64634	1.57639	2.11137
Tomato Plant 1-17	Pseudomonas	Proteobacteria	2.49618	1.97778	2.23698
Tomato Plant 1-18	Unidentified		1.20755	0.75188	0.979713
Tomato Plant 1-19	Pseudomonas	Proteobacteria	1.86813	1.52439	1.69626
Tomato Plant 1-20	Unidentified		1.08537	1.32927	1.20732
Tomato Plant 1-24	Unidentified		0.811881	0.821782	0.816831
Tomato Plant 1-25	Pseudomonas	Proteobacteria	2.12195	1.39024	1.7561
Tomato Plant 2-02	Pseudomonas	Proteobacteria	1.22535	1.50714	1.36625
Tomato Plant 2-03	Unidentified		4.53207	4.26515	4.39861
Tomato Plant 2-04	Chryseobacterium	Bacteroidetes	3.32231	1.11017	2.21624
Tomato Plant 2-05	Unidentified		1.15578	1.03297	1.09437
Tomato Plant 2-06	Unidentified		1.41584	1.89024	1.65304
Tomato Plant 2-07	Unidentified		1.26	1.07826	1.16913
Tomato Plant 2-08	Pseudomonas	Proteobacteria	2.5	1.63953	2.06977
Tomato Plant 2-09	Pseudomonas	Proteobacteria	2.15854	2.71951	2.43902
Tomato Plant 2-10	Chryseobacterium	Bacteroidetes	1.12605	1.58537	1.35571
Tomato Plant 2-13	Pseudomonas	Proteobacteria	1.92683	1.58537	1.7561
Tomato Plant 2-14	Unidentified		2.78049	0.683333	1.73191
Tomato Plant 2-15	Unidentified		1.30488	0.99115	1.14801
Tomato Plant 2-16	Pseudomonas	Proteobacteria	2.87805	2.82927	2.85366
Tomato Plant 2-17	Pseudomonas	Proteobacteria	1	1	1
Tomato Plant 2-18	Sphingomonas	Proteobacteria	1.21951	1.30488	1.26219
Tomato Plant 2-19	Pseudomonas	Proteobacteria	1	2.14634	1.57317
Tomato Plant 2-20	Pseudomonas	Proteobacteria	1.01219	1.59756	1.30488
Tomato Plant 2-21	Pseudomonas	Proteobacteria	1.40306	1.79058	1.59682
Tomato Plant 2-22	Unidentified		1.37805	1	1.18902
Tomato Plant 2-23	Flavobacterium	Bacteroidetes	4.5122	3.7561	4.13415
Tomato Plant 2-24	Unidentified		1.26829	1.29268	1.28049
Tomato Plant 2-25	Pseudomonas	Proteobacteria	1	1	1
Tomato Plant 3-02	Flavobacterium	Bacteroidetes	2.10965	2.03478	2.07222
Tomato Plant 3-05	Herbaspirillum	Proteobacteria	1	1	1
Tomato Plant 3-06	Unidentified		1.47561	1.92683	1.70122
Tomato Plant 3-07	Pseudomonas	Proteobacteria	2.05455	2.62195	2.33825
Tomato Plant 3-08	Unidentified		1.06667	0.88172	0.974193
Tomato Plant 3-09	Flavobacterium	Bacteroidetes	1	1	1
Tomato Plant 3-11	Pseudomonas	Proteobacteria	1	1	1
Tomato Plant 3-12	Pseudomonas	Proteobacteria	2.20732	3.20732	2.70732
Tomato Plant 3-13	Flavobacterium	Bacteroidetes	4.85556	2.78916	3.82236
Tomato Plant 3-14	Flavobacterium	Bacteroidetes	2.05106	1.91892	1.98499
Tomato Plant 3-15	Flavobacterium	Bacteroidetes	1	1.85366	1.42683
Tomato Plant 3-16	Flavobacterium	Bacteroidetes	2.09756	2.65854	2.37805
Tomato Plant 3-17	Pantoea	Proteobacteria	4.85366	6.04878	5.45122
Tomato Plant 3-19	Massilia	Proteobacteria	1.29268	1.02913	1.1609
Tomato Plant 3-20	Chryseobacterium	Bacteroidetes	0.845588	1.22772	1.03666
Tomato Plant 3-21	Chryseobacterium	Bacteroidetes	1.38	1.27368	1.32684
Tomato Plant 3-22	Chryseobacterium	Bacteroidetes	1.2234	1.16854	1.19597
Tomato Plant 3-23	Novosphingobium	Proteobacteria	0.928571	1.22222	1.0754
Tomato Plant 3-25	Unidentified		2.98182	2.75978	2.8708
Tomato Plant 4-03	Pantoea	Proteobacteria	3.37433	2.7268	3.05057
Tomato Plant 4-04			1.41463	1.23171	1.32317
Tomato Plant 4-05	Stutzerimonas	Proteobacteria	2.71951	2.7561	2.7378
Tomato Plant 4-07	Citrobacter	Proteobacteria	11.5488	12.4268	11.9878
Tomato Plant 4-08			1.17073	1	1.08537
Tomato Plant 4-11			1.53659	1.80488	1.67073
Tomato Plant 4-12			1.71951	1.73171	1.72561
Tomato Plant 4-13			2.28049	1.2561	1.76829
Tomato Plant 4-14			1	1.51219	1.2561
Tomato Plant 4-15	Pseudomonas	Proteobacteria	3.67073	2.20732	2.93902
Tomato Plant 4-16			1.23301	1	1.11651
Tomato Plant 4-17	Mesorhizobium	Proteobacteria	7.09756	2.32927	4.71341
Tomato Plant 4-18			1.40244	1	1.20122
Tomato Plant 4-19			1.14634	2.17073	1.65854
Tomato Plant 4-20			1	1	1
Tomato Plant 4-21			2.14634	0.686667	1.4165
Tomato Plant 4-22	Unidentified		4.70988	6.62195	5.66591
Tomato Plant 4-23	Unidentified		6.97561	7	6.9878
Tomato Plant 4-24			1	1	1
Tomato Plant 4-25			1.45122	1.26829	1.35976
Tomato Plant 5-01			1	2.28049	1.64024
Tomato Plant 5-02			1	1.23171	1.11585
Tomato Plant 5-03			1.19626	1	1.09813
Tomato Plant 5-04	Pseudomonas	Proteobacteria	2.34146	2.07317	2.20732
Tomato Plant 5-05			1	1	1
Tomato Plant 5-06			1	1	1
Tomato Plant 5-07			1	1	1
Tomato Plant 5-08			1.69512	1.10377	1.39945
Tomato Plant 5-09			1.17476	1	1.08738
Tomato Plant 5-10			1	1	1
Tomato Plant 5-11			1	1.01219	1.0061
Tomato Plant 5-12			1.34146	1.52439	1.43293
Tomato Plant 5-13			1	1.79268	1.39634
Tomato Plant 5-16	Pseudomonas	Proteobacteria	3.73658	3.14167	3.43913
Tomato Plant 5-17	Unidentified		1.91463	2.06098	1.98781
Tomato Plant 5-18	Pseudomonas	Proteobacteria	3.1962	3.9281	3.56215
Tomato Plant 5-19			1.41463	1.36585	1.39024
Tomato Plant 5-20			1.79268	1.7439	1.76829
Tomato Plant 5-23			1.44571	1.60714	1.52643
Tomato Plant 5-25			1.11111	0.792453	0.951782

## Sheet: S3B. Positive Hits
Supplementary Table 3B. Soil isolates with a ΔOD562 ratio signal ≥ 2.0 (Low P versus Low N).
Soil Isolate	Genus	Phylum	Ferrozize Signal Replicate #1	Ferrozine Signal Replicate #2	Average Ferrozine Signal
Harvard Forest Plant 1-08	Chromobacterium	Proteobacteria	3.56173	2.95161	3.25667
Harvard Forest Plant 1-09	Paraburkholderia	Proteobacteria	2.77311	3.83333	3.30322
Harvard Forest Plant 1-17	Pseudomonas	Proteobacteria	3.70732	0.995614	2.35147
Harvard Forest Plant 1-29	Pseudomonas	Proteobacteria	4.63415	4	4.31707
Harvard Forest Plant 2-03	Collimonas	Proteobacteria	2.05363	2.50658	2.2801
Harvard Forest Plant 2-09	Chromobacterium	Proteobacteria	3.60847	2.97177	3.29012
Harvard Forest Plant 2-11	Paraburkholderia	Proteobacteria	4.13402	4.08537	4.10969
Harvard Forest Plant 2-16	Paraburkholderia	Proteobacteria	2.98473	2.33333	2.65903
Harvard Forest Plant 2-20	Bacillus	Firmicutes	1.3299	10.7356	6.03276
Harvard Forest Plant 2-21	Pseudomonas	Proteobacteria	2.21538	2.72277	2.46908
Harvard Forest Plant 2-26	Pseudomonas	Proteobacteria	2.18033	2.5495	2.36492
Harvard Forest Plant 2-28	Pseudomonas	Proteobacteria	2.02365	2.61692	2.32028
Harvard Forest Plant 2-29	Pseudomonas	Proteobacteria	2.42373	2.53535	2.47954
Harvard Forest Plant 3-04	Collimonas	Proteobacteria	0.759259	3.26286	2.01106
Harvard Forest Plant 3-05	Paraburkholderia	Proteobacteria	4.12195	3.2439	3.68293
Harvard Forest Plant 3-09	Paraburkholderia	Proteobacteria	3.89888	4.62195	4.26041
Harvard Forest Plant 3-22	Pantoea	Proteobacteria	3.29782	3.04092	3.16937
Harvard Forest Plant 4-02	Unidentified		5.39024	2.35	3.87012
Harvard Forest Plant 4-06	Bacillus	Firmicutes	7.70054	1.09434	4.39744
Harvard Forest Plant 4-09	Paraburkholderia	Proteobacteria	3.15306	2.68254	2.9178
Harvard Forest Plant 4-12	Unidentified		1.37805	2.57317	1.97561
Harvard Forest Plant 4-13	Pseudomonas	Proteobacteria	2.08537	2.10976	2.09756
Harvard Forest Plant 4-16	Paraburkholderia	Proteobacteria	3.14634	1.69388	2.42011
Harvard Forest Plant 4-19	Stenotrophomonas	Proteobacteria	18.1707	1.7439	9.95732
Harvard Forest Plant 4-21	Unidentified		9.14035	3.98851	6.56443
Harvard Forest Plant 4-24	Stenotrophomonas	Proteobacteria	1.40244	2.68293	2.04268
Harvard Forest Plant 4-29	Unidentified		4.83834	5.42652	5.13243
Harvard Forest Plant 5-01	Pseudomonas	Proteobacteria	1.76829	2.2561	2.0122
Harvard Forest Plant 5-24	Unidentified		4.24789	3.50476	3.87632
Harvard Forest Plant 5-26	Unidentified		4.79268	1.06098	2.92683
Harvard Forest Plant 5-30	Unidentified		4.46154	2.41912	3.44033
Konza Prairie Plant 1-05	Pseudomonas	Proteobacteria	1	7.17073	4.08537
Konza Prairie Plant 1-08	Pseudomonas	Proteobacteria	6.18293	6.5	6.34146
Konza Prairie Plant 1-16	Peribacillus	Firmicutes	1.79268	3.19512	2.4939
Konza Prairie Plant 1-21	Pseudomonas	Proteobacteria	2.08	1.82486	1.95243
Konza Prairie Plant 1-23	Pseudomonas	Proteobacteria	25.4909	14.4576	19.9743
Konza Prairie Plant 1-26	Pseudomonas	Proteobacteria	7.89024	8.03659	7.96341
Konza Prairie Plant 1-30	Pseudomonas	Proteobacteria	4.56098	5.14375	4.85236
Konza Prairie Plant 2-04	Pseudomonas	Proteobacteria	7.08197	11.8415	9.46171
Konza Prairie Plant 2-05	Pseudomonas	Proteobacteria	10.8049	8.30488	9.55488
Konza Prairie Plant 2-10	Pseudomonas	Proteobacteria	7.04202	4.20765	5.62483
Konza Prairie Plant 2-11	Pseudomonas	Proteobacteria	7.27344	6.32026	6.79685
Konza Prairie Plant 2-18	Paenarthrobacter	Actinobacteria	4.37805	3.5	3.93902
Konza Prairie Plant 2-21	Pseudomonas	Proteobacteria	8.83333	2.45263	5.64298
Konza Prairie Plant 2-22	Pseudomonas	Proteobacteria	15.8415	4.89024	10.3659
Konza Prairie Plant 2-24	Pseudomonas	Proteobacteria	7.29268	6	6.64634
Konza Prairie Plant 2-25	Pseudomonas	Proteobacteria	8.14851	6.31683	7.23267
Konza Prairie Plant 2-27	Pantoea	Proteobacteria	2.90604	1.9871	2.44657
Konza Prairie Plant 2-29	Unidentified		3.47445	1.97765	2.72605
Konza Prairie Plant 3-08	Unidentified		2.78676	3.27778	3.03227
Konza Prairie Plant 3-13	Pseudomonas	Proteobacteria	4.40994	1.42857	2.91925
Konza Prairie Plant 3-20	Pseudomonas	Proteobacteria	2.20388	2.61856	2.41122
Konza Prairie Plant 3-25	Pseudomonas	Proteobacteria	3.28756	3.6	3.44378
Konza Prairie Plant 3-29	Escherichia	Proteobacteria	2.34615	2.42105	2.3836
Konza Prairie Plant 4-01	Paenarthrobacter	Actinobacteria	3.53922	3.02439	3.2818
Konza Prairie Plant 4-05	Pseudomonas	Proteobacteria	6.71348	7.0355	6.87449
Konza Prairie Plant 4-10	Pseudomonas	Proteobacteria	4.79646	4.33163	4.56405
Konza Prairie Plant 4-14	Paenarthrobacter	Actinobacteria	2.59341	2.41611	2.50476
Konza Prairie Plant 4-16	Arthrobacter	Actinobacteria	4.5567	0.429319	2.49301
Konza Prairie Plant 5-03	Unidentified		10.4159	8.04375	9.22984
Konza Prairie Plant 5-05	Paenarthrobacter	Actinobacteria	4.4878	3.84146	4.16463
Konza Prairie Plant 5-06	Unidentified		1.69565	2.29268	1.99417
Konza Prairie Plant 5-17	Cupriavidus	Proteobacteria	1.9913	2.37963	2.18547
Konza Prairie Plant 5-18	Paenarthrobacter	Actinobacteria	6.89024	6.18605	6.53815
Konza Prairie Plant 5-27	Unidentified		5.34146	5.72512	5.53329
Santa Rita Plant 1-01	Micrococcus	Actinobacteria	4.45122	1.9883	3.21976
Santa Rita Plant 1-03	Pseudomonas	Proteobacteria	2.456	2.60345	2.52972
Santa Rita Plant 1-06	Pseudomonas	Proteobacteria	6.50735	6.376	6.44168
Santa Rita Plant 1-09	Pseudomonas	Proteobacteria	7.0625	3.88782	5.47516
Santa Rita Plant 1-15	Pseudomonas	Proteobacteria	7.17073	5.8705	6.52062
Santa Rita Plant 1-17	Pseudomonas	Proteobacteria	9.80488	8.56098	9.18293
Santa Rita Plant 1-20	Pseudomonas	Proteobacteria	6.96342	8.65854	7.81098
Santa Rita Plant 1-21	Pseudomonas	Proteobacteria	9.09756	4.71724	6.9074
Santa Rita Plant 1-27	Pseudomonas	Proteobacteria	9.68293	6.32237	8.00265
Santa Rita Plant 2-02	Arthrobacter	Actinobacteria	11.7439	1.95122	6.84756
Santa Rita Plant 2-05	Bacillus	Firmicutes	1.29268	5.9878	3.64024
Santa Rita Plant 2-12	Unidentified		1.59756	3.46341	2.53049
Santa Rita Plant 2-15	Pseudomonas	Proteobacteria	1.82927	2.07317	1.95122
Santa Rita Plant 2-16	Paenarthrobacter	Actinobacteria	2.9685	5.59016	4.27933
Santa Rita Plant 2-18	Pseudomonas	Proteobacteria	8.86429	9.60156	9.23292
Santa Rita Plant 2-21	Pantoea	Proteobacteria	14.0976	13.3415	13.7195
Santa Rita Plant 2-24	Pseudomonas	Proteobacteria	21.8415	13.5797	17.7106
Santa Rita Plant 2-25	Stenotrophomonas	Proteobacteria	0.645669	5.68293	3.1643
Santa Rita Plant 2-26	Pseudomonas	Proteobacteria	20.6707	1	10.8354
Santa Rita Plant 2-28	Unidentified		4.42683	7.57317	6
Santa Rita Plant 2-30	Bacillus	Firmicutes	15.4878	17.8171	16.6524
Santa Rita Plant 3-02	Arthrobacter	Actinobacteria	11.3293	10.8293	11.0793
Santa Rita Plant 3-06	Bacillus	Firmicutes	22.2927	19.9024	21.0976
Santa Rita Plant 3-09	Peribacillus	Firmicutes	2.87805	3.56098	3.21951
Santa Rita Plant 3-12	Unidentified		8.10667	4.33898	6.22283
Santa Rita Plant 3-25	Massilia	Proteobacteria	5.6875	0.4	3.04375
Santa Rita Plant 3-26	Arthrobacter	Actinobacteria	2.76829	2.93137	2.84983
Santa Rita Plant 4-01	Pseudomonas	Proteobacteria	5.33333	5.125	5.22917
Santa Rita Plant 4-15	Arthrobacter	Actinobacteria	2.26829	2.56098	2.41463
Santa Rita Plant 4-18	Pseudomonas	Proteobacteria	8.05189	7.37561	7.71375
Santa Rita Plant 4-21	Paenarthrobacter	Actinobacteria	1.85366	2.35366	2.10366
Santa Rita Plant 4-27	Arthrobacter	Actinobacteria	4.36585	4.41463	4.39024
Santa Rita Plant 4-28	Pseudomonas	Proteobacteria	5.09067	6.34122	5.71594
Tomato Plant 1-06	Flavobacterium	Bacteroidetes	2.10887	2.35178	2.23033
Tomato Plant 1-10	Flavobacterium	Bacteroidetes	2.97561	2.42857	2.70209
Tomato Plant 1-14	Unidentified		2.52239	1.84762	2.185
Tomato Plant 1-16	Pseudomonas	Proteobacteria	2.64634	1.57639	2.11137
Tomato Plant 1-17	Pseudomonas	Proteobacteria	2.49618	1.97778	2.23698
Tomato Plant 2-03	Unidentified		4.53207	4.26515	4.39861
Tomato Plant 2-04	Chryseobacterium	Bacteroidetes	3.32231	1.11017	2.21624
Tomato Plant 2-08	Pseudomonas	Proteobacteria	2.5	1.63953	2.06977
Tomato Plant 2-09	Pseudomonas	Proteobacteria	2.15854	2.71951	2.43902
Tomato Plant 2-16	Pseudomonas	Proteobacteria	2.87805	2.82927	2.85366
Tomato Plant 2-23	Flavobacterium	Bacteroidetes	4.5122	3.7561	4.13415
Tomato Plant 3-02	Flavobacterium	Bacteroidetes	2.10965	2.03478	2.07222
Tomato Plant 3-07	Pseudomonas	Proteobacteria	2.05455	2.62195	2.33825
Tomato Plant 3-12	Pseudomonas	Proteobacteria	2.20732	3.20732	2.70732
Tomato Plant 3-13	Flavobacterium	Bacteroidetes	4.85556	2.78916	3.82236
Tomato Plant 3-14	Flavobacterium	Bacteroidetes	2.05106	1.91892	1.98499
Tomato Plant 3-16	Flavobacterium	Bacteroidetes	2.09756	2.65854	2.37805
Tomato Plant 3-17	Pantoea	Proteobacteria	4.85366	6.04878	5.45122
Tomato Plant 3-25	Unidentified		2.98182	2.75978	2.8708
Tomato Plant 4-03	Pantoea	Proteobacteria	3.37433	2.7268	3.05057
Tomato Plant 4-05	Stutzerimonas	Proteobacteria	2.71951	2.7561	2.7378
Tomato Plant 4-07	Citrobacter	Proteobacteria	11.5488	12.4268	11.9878
Tomato Plant 4-15	Pseudomonas	Proteobacteria	3.67073	2.20732	2.93902
Tomato Plant 4-17	Mesorhizobium	Proteobacteria	7.09756	2.32927	4.71341
Tomato Plant 4-22	Unidentified		4.70988	6.62195	5.66591
Tomato Plant 4-23	Unidentified		6.97561	7	6.9878
Tomato Plant 5-04	Pseudomonas	Proteobacteria	2.34146	2.07317	2.20732
Tomato Plant 5-16	Pseudomonas	Proteobacteria	3.73658	3.14167	3.43913
Tomato Plant 5-17	Unidentified		1.91463	2.06098	1.98781
Tomato Plant 5-18	Pseudomonas	Proteobacteria	3.1962	3.9281	3.56215
