# Supplementary material for: The phospho-ferrozine assay: a tool to study bacterial redox-active metabolites produced at the plant root
Source: Appl Environ Microbiol. 2024 Dec 17;91(1):e02194-24. doi: 10.1128/aem.02194-24 (PMC11784245; doi:10.1128/aem.02194-24)
Supplement: Table S4 — Supernatant ferrozine. [file aem.02194-24-s0005.xlsx]

## Sheet: S4. Soil Isolate Supernatants
Supplementary Table 4. Comparison of P-limited filter-sterilized supernatant ferrozine signal (OD562) versus the P. aeruginosa Δphz supernatant.
Bold = Significantly increased ferrozine signal compared to P. aeruginosa Δphz
Soil Isolate	Genus	Phylum	Supernatant Ferrozine Signal Replicate #1	Supernatant Ferrozine Signal Replicate #2	Average Supernatant Ferrozine Signal
Harvard Forest Plant 1-08	Chromobacterium	Proteobacteria	0.431599	0.412331	0.421965
Harvard Forest Plant 1-09	Paraburkholderia	Proteobacteria	1.37187	1.38343	1.37765
Harvard Forest Plant 2-03	Collimonas	Proteobacteria	0.612717	0.612717	0.612717
Harvard Forest Plant 2-09	Chromobacterium	Proteobacteria	2.00771	1.9422	1.97495
Harvard Forest Plant 2-11	Paraburkholderia	Proteobacteria	1.23314	1.22158	1.22736
Harvard Forest Plant 2-16	Paraburkholderia	Proteobacteria	1.43738	1.46436	1.45087
Harvard Forest Plant 2-20	Bacillus	Firmicutes	0.327553	0.312139	0.319846
Harvard Forest Plant 4-06	Bacillus	Firmicutes	2.1657	2.1657	2.1657
Harvard Forest Plant 4-09	Paraburkholderia	Proteobacteria	1.12524	1.14836	1.1368
Harvard Forest Plant 4-16	Paraburkholderia	Proteobacteria	0.83237	0.890173	0.861271
Harvard Forest Plant 4-19	Stenotrophomonas	Proteobacteria	0.285164	0.277457	0.281311
Harvard Forest Plant 4-21	Unidentified		1.60308	1.56455	1.58381
Harvard Forest Plant 4-29	Unidentified		1.52985	1.58955	1.5597
Konza Prairie Plant 1-23	Pseudomonas	Proteobacteria	8	8.18284	8.09142
Konza Prairie Plant 1-26	Pseudomonas	Proteobacteria	1.09328	1.07836	1.08582
Konza Prairie Plant 2-18	Paenarthrobacter	Actinobacteria	1.04046	0.974952	1.00771
Konza Prairie Plant 2-22	Pseudomonas	Proteobacteria	1.93064	2.02698	1.97881
Konza Prairie Plant 2-27	Pantoea	Proteobacteria	1.20231	1.24085	1.22158
Konza Prairie Plant 3-29	Escherichia	Proteobacteria	2.10019	2.13488	2.11753
Konza Prairie Plant 4-01	Paenarthrobacter	Actinobacteria	0.585742	0.643545	0.614644
Konza Prairie Plant 4-14	Paenarthrobacter	Actinobacteria	2.73218	2.87476	2.80347
Konza Prairie Plant 4-16	Arthrobacter	Actinobacteria	1.6903	1.69776	1.69403
Konza Prairie Plant 5-03	Unidentified		1.12313	1.17164	1.14739
Konza Prairie Plant 5-05	Paenarthrobacter	Actinobacteria	1.20149	1.17537	1.18843
Konza Prairie Plant 5-17	Cupriavidus	Proteobacteria	1.03731	1.14179	1.08955
Konza Prairie Plant 5-18	Paenarthrobacter	Actinobacteria	1.17537	1.27985	1.22761
Konza Prairie Plant 5-27	Unidentified		1.6306	1.19403	1.41231
Santa Rita Plant 2-02	Arthrobacter	Actinobacteria	1.10288	1.11111	1.107
Santa Rita Plant 2-05	Bacillus	Firmicutes	0.403292	0.374486	0.388889
Santa Rita Plant 2-16	Paenarthrobacter	Actinobacteria	0.971193	0.995885	0.983539
Santa Rita Plant 2-21	Pantoea	Proteobacteria	2.23457	2.36214	2.29835
Santa Rita Plant 2-24	Pseudomonas	Proteobacteria	1.33333	1.33333	1.33333
Santa Rita Plant 2-25	Stenotrophomonas	Proteobacteria	0.489712	0.320988	0.40535
Santa Rita Plant 2-30	Bacillus	Firmicutes	1.35391	1.32099	1.33745
Santa Rita Plant 3-02	Arthrobacter	Actinobacteria	1.63786	1.65432	1.64609
Santa Rita Plant 3-06	Bacillus	Firmicutes	1.69136	1.83539	1.76337
Santa Rita Plant 3-09	Peribacillus	Firmicutes	0.337449	0.337449	0.337449
Santa Rita Plant 4-27	Arthrobacter	Actinobacteria	0.934156	1.02058	0.977366
Tomato Plant 2-03	Unidentified		2.02985	1.66418	1.84701
Tomato Plant 2-04	Chryseobacterium	Bacteroidetes	0.708955	0.690299	0.699627
Tomato Plant 2-23	Flavobacterium	Bacteroidetes	0.660448	0.649254	0.654851
Tomato Plant 3-13	Flavobacterium	Bacteroidetes	0.578358	0.623134	0.600746
Tomato Plant 3-17	Pantoea	Proteobacteria	2.20149	2.14552	2.17351
Tomato Plant 4-03	Pantoea	Proteobacteria	2.74627	2.77985	2.76306
Tomato Plant 4-07	Citrobacter	Proteobacteria	1.39552	1.14925	1.27239
Tomato Plant 4-17	Mesorhizobium	Proteobacteria	2.13433	2.14552	2.13992
Tomato Plant 4-23	Unidentified		1.18284	1.19403	1.18843
