# Supplementary material for: The phospho-ferrozine assay: a tool to study bacterial redox-active metabolites produced at the plant root
Source: Appl Environ Microbiol. 2024 Dec 17;91(1):e02194-24. doi: 10.1128/aem.02194-24 (PMC11784245; doi:10.1128/aem.02194-24)
Supplement: Table S5 — Strains, plasmids, and primers. [file aem.02194-24-s0006.xlsx]

## Sheet: S5A. Strains and Plasmids
Supplementary Table 5A. Strains and plasmids used in this study.
Strains	Genotype	Description	Link to annotated plasmid sequence	Reference
Pseudomonas aeruginosa PA14
	WT			1
	Δphz	Unmarked deletion of phz1 and phz2 biosynthetic operons		2
Pseudomonas synxantha 2-79
	WT			3
Pseudomonas kielensis
	WT			This Study
	ΔphzF	Unmarked deletion of phzF		This Study
Escherichia coli
DH10β	Δ(ara-leu) 7697 araD139 fhuA ΔlacX74 galK16 galE15 e14- ϕ80dlacZΔM15 recA1 relA1 endA1 nupG rpsL (StrR) rph spoT1 Δ(mrr-hsdRMS-mcrBC)	For molecular cloning		New England Biolabs
Plasmids
pRK2013		Helper plasmid to transfer constructs to Pseudomonas	N/A	4
pMQ30		To generate unmarked deletions	https://benchling.com/s/seq-z8btWiVujCv6GrbGhzug?m=slm-gFhBmRRq3wP3nLBa5YK7	5
pMQ30-phzF		To delete phzF from P. kielensis	https://benchling.com/s/seq-GOl9WU4wYplPKCOUTc7u?m=slm-FX0PM3oywt0F9VHyoGqC	This study
References
1. Rahme LG, Stevens EJ, Wolfort SF, Shao J, Tompkins RG, Ausubel FM. 1995. Common virulence factors for bacterial pathogenicity in plants and animals. Science 268:1899-902.
2. Dietrich LE, Price-Whelan A, Petersen A, Whiteley M, Newman DK. 2006. The phenazine pyocyanin is a terminal signalling factor in the quorum sensing network of Pseudomonas aeruginosa. Mol Microbiol 61:1308-21.
3. Weller D, Cook R. 1983. Suppression of take-all of wheat by seed treatments with fluorescent pseudomonads. Phytopathology 73:463-469.
4. Figurski DH, Helinski DR. 1979. Replication of an origin-containing derivative of plasmid RK2 dependent on a plasmid function provided in trans. Proc Natl Acad Sci U S A 76:1648-52.
5. Shanks RM, Caiazza NC, Hinsa SM, Toutain CM, O'Toole GA. 2006. Saccharomyces cerevisiae-based molecular tool kit for manipulation of genes from gram-negative bacteria. Appl Environ Microbiol 72:5027-36.

## Sheet: S5B. Primers
Supplementary Table 5B. Primers used in this study.
Primer	5' to 3' Sequence. Lower case = Plasmid sequence; Upper case = Genome sequence	Purpose	Reference
P. kielensis-PhzF-Up-Fwrd	cgacggccagtgccaagcttGCACGCTTGAGTCAGGCTGACAA	To clone 989 bp upstream region of phzF into pMQ30	This Study
P. kielensis-PhzF-Up-Rev	CGGGTAATAATCGCCTCATTCCGGAATCTTCAACCCACGG	To clone 989 bp upstream region of phzF into pMQ30	This Study
P. kielensis-PhzF-Down-Fwrd	GAAGATTCCGGAATGAGGCGATTATTACCCGGCTGGTAACAC	To clone 967 bp downstream region of phzF into pMQ30	This Study
P. kielensis-PhzF-Down-Rev	atgattacgaattcgagctcGCGAACTTGATCATCGCGTATTCGC	To clone 967 bp downstream region of phzF into pMQ30	This Study
P. kielensis-PhzF-Seq-Fwrd	GCGATCCTGATTTATCTGGCGGAC	To confirm deletion of phzF in P. kielensis	This Study
P. kielensis-PhzF-Down-Seq-Rev	GGTGTCGGACATCACGATCATTTCC	To confirm deletion of phzF in P. kielensis	This Study
pMQ30-Seq-Fwrd	ggctgcgcaactgttgggaag	pMQ30 sequencing primer	This Study
pMQ30-Seq-Rev	cgacaggtttcccgactggaaag	pMQ30 sequencing primer	This Study
Bact16S-27F	AGAGTTTGATCMTGGCTCAG	To amplify the 16S region for strain identification	1
Bact16S-1492R	TACGGYTACCTTGTTACGACTT	To amplify the 16S region for strain identification	1
References
1. Lane D. 1991. 16S/23S rRNA sequencing. Nucleic acid techniques in bacterial systematics.
